# Supplementary material for: Gene expression profiling reveals the effects of light on adventitious root formation in lotus seedlings (Nelumbo nucifera Gaertn.)
Source: BMC Genomics. 2020 Oct 12;21:707. doi: 10.1186/s12864-020-07098-5 (PMC7552355; doi:10.1186/s12864-020-07098-5)
Supplement: Supplementary file 1 — Additional file 1: Fig S1. Analysis of sequencing data saturation in CK, D, and E and F libraries. a. C0 library. b. D library. c. E library. d. F library. Differentially expressed genes in D/CK, E/CK, F/CK, and F/D. libraries. Table S1. Information on tags obtained by RNA-seq technology in all the libraries. Table S2.The primers of genes used for mRNA level analysis qRT-PCR method. [file 12864_2020_7098_MOESM1_ESM.zip › Supplementary file.S1.xls]

## Sheet: CK-VS-D.GeneDiffExpFilter
GeneID	log2Ratio(M/N)	Probability	Description
CK vs D
Up-regulated
104601312	9.71441	0.995837	sulfated surface glycoprotein 185-like (LOC104601312), mRNA
104593969	9.48784	0.914038	basic form of pathogenesis-related protein 1-like (LOC104593969), mRNA
104598115	9.34356	0.905163	uncharacterized LOC104598115 (LOC104598115), mRNA
104598618	9.33762	0.904681	uncharacterized N-acetyltransferase YoaA-like (LOC104598618), mRNA
104590258	9.25267	0.898675	uncharacterized LOC104590258 (LOC104590258), ncRNA
104588615	8.98299	0.878488	leucine-rich repeat receptor-like protein kinase PEPR1 (LOC104588615), mRNA
104589754	8.97059	0.877614	probable calcium-binding protein CML29 (LOC104589754), mRNA
104611194	8.9542	0.87617	NAC transcription factor 25-like (LOC104611194), transcript variant X2, mRNA
104586528	8.91886	0.873383	uncharacterized LOC104586528 (LOC104586528), mRNA
104607344	8.78276	0.939915	pectinesterase-like (LOC104607344), mRNA
104588622	8.75154	0.858453	immune-associated nucleotide-binding protein 10-like (LOC104588622), transcript variant X3, mRNA
104596091	8.62449	0.846309	uncharacterized LOC104596091 (LOC104596091), transcript variant X2, mRNA
104602473	8.62327	0.845993	peroxidase P7-like (LOC104602473), mRNA
104585899	8.60115	0.843894	uncharacterized LOC104585899 (LOC104585899), mRNA
104603793	8.55331	0.839106	pectinesterase-like (LOC104603793), mRNA
104611450	8.53553	0.984802	probable xyloglucan endotransglucosylase/hydrolase protein 30 (LOC104611450), mRNA
104610571	8.47046	0.947518	peroxidase 5-like (LOC104610571), mRNA
104586205	8.33241	0.815018	monothiol glutaredoxin-S6-like (LOC104586205), mRNA
104593966	8.29002	0.810346	basic form of pathogenesis-related protein 1-like (LOC104593966), mRNA
104599092	8.26053	0.80712	immune-associated nucleotide-binding protein 8-like (LOC104599092), transcript variant X2, mRNA
104587310	8.13858	0.968695	elicitor-responsive protein 3-like (LOC104587310), mRNA
104598628	8.08499	0.95426	non-specific lipid-transfer protein-like protein At2g13820 (LOC104598628), mRNA
104590577	8.07682	0.973876	transcription factor IBH1 (LOC104590577), mRNA
104593033	7.9301	0.973098	cytochrome P450 86B1-like (LOC104593033), mRNA
104596704	7.86679	0.992693	uncharacterized LOC104596704 (LOC104596704), mRNA
104600449	7.8665	0.998686	pectinesterase-like (LOC104600449), mRNA
104606414	7.75489	0.913743	peroxidase 57-like (LOC104606414), mRNA
104598870	7.73924	0.9972	major allergen Pru ar 1-like (LOC104598870), mRNA
104591344	7.5575	0.965613	uncharacterized LOC104591344 (LOC104591344), mRNA
104593305	7.40359	0.949472	protein DOWNY MILDEW RESISTANCE 6 (LOC104593305), mRNA
104587194	7.40197	0.988985	polyamine oxidase-like (LOC104587194), transcript variant X2, mRNA
104597752	7.31259	0.991434	extensin-2-like (LOC104597752), mRNA
104606659	7.22538	0.910922	pathogenesis-related leaf protein 6-like (LOC104606659), mRNA
109114089	7.12037	0.953276	receptor-like protein kinase (LOC109114089), partial mRNA
104597639	7.07834	0.933571	uncharacterized LOC104597639 (LOC104597639), mRNA
104589002	7.03353	0.997558	protein EXORDIUM-like 2 (LOC104589002), mRNA
109114306	7.02395	0.931026	leucine-rich repeat receptor-like protein kinase PEPR1 (LOC109114306), partial mRNA
104610294	7.01009	0.9753	glycine-rich protein A3-like (LOC104610294), transcript variant X2, mRNA
104600928	6.99451	0.998844	uncharacterized LOC104600928 (LOC104600928), ncRNA
104607345	6.97508	0.942227	pectinesterase-like (LOC104607345), mRNA
104603116	6.9728	0.991008	protein PLANT CADMIUM RESISTANCE 7-like (LOC104603116), transcript variant X2, mRNA
104585804	6.92122	0.991517	uncharacterized LOC104585804 (LOC104585804), mRNA
104589520	6.88002	0.886552	uncharacterized LOC104589520 (LOC104589520), mRNA
104613514	6.86924	0.856134	cytochrome P450 71A1-like (LOC104613514), mRNA
104588989	6.75071	0.890804	pathogenesis-related protein STH-21-like (LOC104588989), mRNA
104597162	6.69349	0.824086	probable WRKY transcription factor 49 (LOC104597162), mRNA
104608432	6.57693	0.869179	protein trichome birefringence-like 41 (LOC104608432), transcript variant X2, mRNA
104596703	6.55828	0.981829	uncharacterized LOC104596703 (LOC104596703), mRNA
104587789	6.55254	0.867136	multicopper oxidase LPR1-like (LOC104587789), transcript variant X2, mRNA
104601010	6.54479	0.822408	patellin-4-like (LOC104601010), mRNA
104589706	6.54266	0.933984	auxin-induced protein 15A-like (LOC104589706), mRNA
104605818	6.53671	0.892765	patatin-like protein 2 (LOC104605818), mRNA
104603499	6.48138	0.949974	beta-glucosidase 12-like (LOC104603499), mRNA
104599231	6.44736	0.950868	ABC transporter G family member 6-like (LOC104599231), mRNA
104590377	6.43841	0.810071	wall-associated receptor kinase-like 22 (LOC104590377), mRNA
104587594	6.42962	0.85579	monothiol glutaredoxin-S2-like (LOC104587594), mRNA
109115763	6.41879	0.877477	vegetative cell wall protein gp1-like (LOC109115763), mRNA
104590700	6.27461	0.965571	beta-amyrin 28-oxidase-like (LOC104590700), mRNA
104591033	6.26857	0.882947	UDP-glycosyltransferase 85A5-like (LOC104591033), partial mRNA
104606097	6.24863	0.907048	protein SRG1 (LOC104606097), mRNA
104593624	6.21422	0.946472	putative germin-like protein 2-1 (LOC104593624), mRNA
104598125	6.13168	0.93567	amino acid transporter ANTL1-like (LOC104598125), transcript variant X2, mRNA
104591216	6.06152	0.997289	probable xyloglucan endotransglucosylase/hydrolase protein 6 (LOC104591216), mRNA
104606653	6.05049	0.967505	probable peroxygenase 4 (LOC104606653), mRNA
104592529	6.02284	0.936296	chlorophyll a-b binding protein, chloroplastic-like (LOC104592529), mRNA
104589206	5.901	0.963727	beta-amyrin synthase-like (LOC104589206), transcript variant X2, mRNA
104610503	5.88583	0.92793	phospholipase A1-Ibeta2, chloroplastic-like (LOC104610503), mRNA
104586198	5.86919	0.958904	monothiol glutaredoxin-S2-like (LOC104586198), mRNA
109114907	5.848	0.903869	uncharacterized LOC109114907 (LOC109114907), mRNA
104604009	5.8275	0.955664	pathogenesis-related protein 1A-like (LOC104604009), mRNA
104609488	5.7477	0.953937	uncharacterized LOC104609488 (LOC104609488), mRNA
104598350	5.7298	0.874794	NAC domain-containing protein 21/22 (LOC104598350), mRNA
104591201	5.7129	0.992507	uncharacterized LOC104591201 (LOC104591201), mRNA
104591168	5.70061	0.993994	metal-independent phosphoserine phosphatase (LOC104591168), partial mRNA
104597461	5.69224	0.992645	pollen-specific leucine-rich repeat extensin-like protein 3 (LOC104597461), mRNA
104611496	5.6922	0.86296	primary amine oxidase-like (LOC104611496), mRNA
104589584	5.67172	0.904083	ubiquitin-conjugating enzyme E2 20 (LOC104589584), mRNA
104589347	5.65143	0.806872	uncharacterized LOC104589347 (LOC104589347), mRNA
104586296	5.64992	0.806872	protein NRT1/ PTR FAMILY 4.1-like (LOC104586296), mRNA
104598627	5.63816	0.992136	non-specific lipid-transfer protein-like protein At2g13820 (LOC104598627), mRNA
104588296	5.63495	0.852123	cellulose synthase-like protein H1 (LOC104588296), transcript variant X2, mRNA
104602662	5.62961	0.993051	peroxidase 21-like (LOC104602662), mRNA
104612020	5.58843	0.847266	wall-associated receptor kinase 5-like (LOC104612020), mRNA
104596741	5.58189	0.915545	uncharacterized LOC104596741 (LOC104596741), ncRNA
104597633	5.54526	0.990292	F-box/kelch-repeat protein At1g15670-like (LOC104597633), mRNA
104601476	5.47052	0.914926	immune-associated nucleotide-binding protein 8-like (LOC104601476), transcript variant X2, mRNA
104590737	5.46392	0.911142	protein EMBRYO SAC DEVELOPMENT ARREST 3, chloroplastic (LOC104590737), transcript variant X2, mRNA
104596483	5.42776	0.897636	uncharacterized LOC104596483 (LOC104596483), mRNA
104592207	5.42626	0.905665	transcription repressor OFP8-like (LOC104592207), mRNA
104586223	5.42587	0.988957	probable xyloglucan endotransglucosylase/hydrolase protein 23 (LOC104586223), mRNA
104605851	5.39993	0.939784	probable calcium-binding protein CML44 (LOC104605851), mRNA
104588944	5.39503	0.971819	CASP-like protein 1D1 (LOC104588944), mRNA
104589288	5.39255	0.965035	glycine-rich cell wall structural protein 2-like (LOC104589288), mRNA
104589289	5.3505	0.842388	putative glycine-rich cell wall structural protein 1 (LOC104589289), mRNA
104607643	5.33073	0.946609	uncharacterized LOC104607643 (LOC104607643), mRNA
104586838	5.31423	0.971227	alkane hydroxylase MAH1-like (LOC104586838), mRNA
104605284	5.30707	0.994049	extensin-2-like (LOC104605284), mRNA
104585967	5.27352	0.966514	CASP-like protein 1D1 (LOC104585967), mRNA
104593621	5.19951	0.906126	putative germin-like protein 2-1 (LOC104593621), mRNA
104587423	5.15716	0.928225	peroxidase 3-like (LOC104587423), mRNA
104594021	5.15235	0.857703	uncharacterized acetyltransferase At3g50280-like (LOC104594021), mRNA
104587052	5.13388	0.989301	photosystem II 22 kDa protein, chloroplastic (LOC104587052), mRNA
104591198	5.12433	0.971633	cyanogenic beta-glucosidase-like (LOC104591198), partial mRNA
104606955	5.1213	0.977034	proline-rich receptor-like protein kinase PERK1 (LOC104606955), mRNA
104607863	5.11636	0.948949	probable glutathione S-transferase (LOC104607863), mRNA
104606323	5.11548	0.854139	heat stress transcription factor B-3-like (LOC104606323), mRNA
104606658	5.10934	0.989239	amino acid permease 3 (LOC104606658), mRNA
104591075	5.10776	0.942646	U-box domain-containing protein 33-like (LOC104591075), mRNA
104600146	5.10667	0.992734	extensin-like (LOC104600146), mRNA
104598489	5.10064	0.974777	probable aquaporin TIP-type RB7-5A (LOC104598489), mRNA
104610511	5.07014	0.972816	uclacyanin-3-like (LOC104610511), mRNA
104586837	5.06953	0.98196	alkane hydroxylase MAH1-like (LOC104586837), mRNA
104585803	5.06215	0.989501	uncharacterized LOC104585803 (LOC104585803), mRNA
104588990	5.05617	0.979249	major allergen Pru ar 1-like (LOC104588990), mRNA
104600726	5.02056	0.985441	beta-galactosidase (LOC104600726), transcript variant X2, mRNA
104586255	5.0072	0.952609	vacuolar iron transporter homolog 4-like (LOC104586255), mRNA
104599924	4.97343	0.966603	abscisic stress-ripening protein 2-like (LOC104599924), mRNA
104609261	4.94972	0.986645	leucine-rich repeat extensin-like protein 3 (LOC104609261), mRNA
104597151	4.93927	0.860001	laccase-17-like (LOC104597151), mRNA
104601989	4.93186	0.970553	allene oxide synthase-like (LOC104601989), mRNA
104603498	4.91488	0.903525	beta-glucosidase 12-like (LOC104603498), transcript variant X2, mRNA
104598621	4.87641	0.931377	uncharacterized N-acetyltransferase YoaA-like (LOC104598621), mRNA
104587096	4.86171	0.829542	uncharacterized LOC104587096 (LOC104587096), mRNA
104612439	4.83794	0.886855	phospholipase A1-Igamma1, chloroplastic-like (LOC104612439), mRNA
104588991	4.83012	0.960934	major allergen Pru ar 1-like (LOC104588991), mRNA
104603563	4.811	0.929636	peroxidase N (LOC104603563), mRNA
104610560	4.8018	0.945791	bifunctional epoxide hydrolase 2 (LOC104610560), mRNA
104610871	4.79124	0.931267	uncharacterized LOC104610871 (LOC104610871), transcript variant X2, mRNA
104586987	4.77105	0.948419	uncharacterized LOC104586987 (LOC104586987), mRNA
104609486	4.76951	0.901922	uncharacterized LOC104609486 (LOC104609486), mRNA
104609655	4.75714	0.939365	anthocyanin 5-aromatic acyltransferase-like (LOC104609655), mRNA
104602807	4.74024	0.945151	protein NRT1/ PTR FAMILY 5.2-like (LOC104602807), mRNA
104588063	4.71373	0.961739	uncharacterized LOC104588063 (LOC104588063), transcript variant X3, misc_RNA
104599282	4.67201	0.932746	transcription factor MYB59-like (LOC104599282), transcript variant X2, mRNA
104611608	4.66886	0.966954	lipid transfer-like protein VAS (LOC104611608), mRNA
104603494	4.66092	0.949196	linoleate 13S-lipoxygenase 2-1, chloroplastic (LOC104603494), mRNA
104607668	4.66002	0.9345	uncharacterized LOC104607668 (LOC104607668), mRNA
104585805	4.6575	0.973855	uncharacterized LOC104585805 (LOC104585805), mRNA
104597899	4.64231	0.936262	uncharacterized LOC104597899 (LOC104597899), mRNA
104597217	4.62118	0.855956	BTB/POZ domain-containing protein At3g56230 (LOC104597217), mRNA
104608760	4.58933	0.950978	NEP1-interacting protein 1-like (LOC104608760), mRNA
104608474	4.57782	0.981389	WAT1-related protein At1g21890-like (LOC104608474), mRNA
104605164	4.5427	0.92129	glycine-rich cell wall structural protein-like (LOC104605164), mRNA
104597185	4.53429	0.92429	elicitor-responsive protein 1-like (LOC104597185), mRNA
104608017	4.53413	0.925322	germin-like protein subfamily T member 2 (LOC104608017), mRNA
104595244	4.5159	0.984932	uncharacterized LOC104595244 (LOC104595244), ncRNA
104598335	4.51129	0.941002	uncharacterized LOC104598335 (LOC104598335), mRNA
104587078	4.50981	0.834049	auxin-responsive protein SAUR64-like (LOC104587078), mRNA
104594210	4.48892	0.985029	chlorophyll a-b binding protein 151, chloroplastic-like (LOC104594210), mRNA
104603250	4.48132	0.960638	cytochrome P450 93A3-like (LOC104603250), mRNA
104594945	4.46648	0.981059	cytochrome P450 CYP82D47-like (LOC104594945), mRNA
104603898	4.43995	0.936213	cytochrome P450 89A2-like (LOC104603898), mRNA
104596855	4.41052	0.864122	ornithine decarboxylase-like (LOC104596855), partial mRNA
104605531	4.4021	0.85513	protein DETOXIFICATION 48-like (LOC104605531), mRNA
104591411	4.39683	0.981492	uncharacterized LOC104591411 (LOC104591411), mRNA
104597209	4.39622	0.982407	cationic peroxidase 1-like (LOC104597209), mRNA
104609838	4.39585	0.890116	metacaspase-1-like (LOC104609838), mRNA
104588227	4.39555	0.930764	transcription factor MYB36-like (LOC104588227), mRNA
109114065	4.39155	0.882279	probable LRR receptor-like serine/threonine-protein kinase At1g56140 (LOC109114065), mRNA
104610597	4.35994	0.892407	probable carboxylesterase 2 (LOC104610597), mRNA
104604621	4.35151	0.84966	1-aminocyclopropane-1-carboxylate synthase 7 (LOC104604621), mRNA
104595421	4.34925	0.845477	alpha-dioxygenase 1-like (LOC104595421), mRNA
104598516	4.34839	0.96178	WAT1-related protein At5g47470 (LOC104598516), transcript variant X3, mRNA
104602885	4.34696	0.936096	glycine-rich cell wall structural protein (LOC104602885), mRNA
104613126	4.34205	0.876355	uncharacterized LOC104613126 (LOC104613126), mRNA
104590019	4.32237	0.924634	NDR1/HIN1-like protein 12 (LOC104590019), mRNA
104608776	4.32002	0.919322	glycine-rich cell wall structural protein 1.0-like (LOC104608776), mRNA
104595667	4.31719	0.95188	protein RADIALIS-like 3 (LOC104595667), mRNA
104586986	4.30759	0.955451	uncharacterized LOC104586986 (LOC104586986), mRNA
104590248	4.30483	0.931067	aluminum-activated malate transporter 8 (LOC104590248), transcript variant X2, mRNA
104593882	4.30238	0.907007	probable leucine-rich repeat receptor-like protein kinase At5g49770 (LOC104593882), transcript variant X4, mRNA
104598223	4.28119	0.92288	uncharacterized LOC104598223 (LOC104598223), mRNA
104600871	4.27302	0.83881	myb-related protein Myb4 (LOC104600871), mRNA
104590016	4.26827	0.825841	receptor protein kinase CLAVATA1-like (LOC104590016), mRNA
104589830	4.26541	0.859857	gamma-glutamyl peptidase 5-like (LOC104589830), mRNA
104604213	4.25046	0.869537	uncharacterized LOC104604213 (LOC104604213), mRNA
104598463	4.24737	0.979263	PLAT domain-containing protein 3-like (LOC104598463), mRNA
104587309	4.24063	0.978554	elicitor-responsive protein 3-like (LOC104587309), transcript variant X3, mRNA
104585908	4.23959	0.951309	uncharacterized LOC104585908 (LOC104585908), ncRNA
104612303	4.22818	0.95748	S-adenosylmethionine decarboxylase proenzyme-like (LOC104612303), mRNA
104590917	4.22635	0.928232	wall-associated receptor kinase 2-like (LOC104590917), partial mRNA
104590034	4.20313	0.937472	rhodanese-like domain-containing protein 19, mitochondrial (LOC104590034), transcript variant X3, mRNA
104587597	4.20225	0.944057	monothiol glutaredoxin-S11-like (LOC104587597), mRNA
104609619	4.18463	0.929306	protein ELC-like (LOC104609619), mRNA
104599752	4.16389	0.959985	cationic amino acid transporter 5-like (LOC104599752), mRNA
104608108	4.15646	0.942419	extensin-like (LOC104608108), mRNA
104602955	4.15522	0.980219	ribulose bisphosphate carboxylase small chain, chloroplastic-like (LOC104602955), transcript variant X2, misc_RNA
104588735	4.15103	0.881309	ornithine decarboxylase-like (LOC104588735), partial mRNA
104601817	4.13846	0.87284	abscisic acid 8'-hydroxylase 3 (LOC104601817), mRNA
104603408	4.1136	0.904179	uncharacterized LOC104603408 (LOC104603408), mRNA
104585680	4.11259	0.979215	peroxidase 3-like (LOC104585680), mRNA
104588943	4.09119	0.944346	CASP-like protein 1E2 (LOC104588943), mRNA
104587109	4.08933	0.917155	uncharacterized LOC104587109 (LOC104587109), mRNA
104597238	4.08326	0.865333	wound-induced protein 1 (LOC104597238), mRNA
104606206	4.07961	0.977467	sucrose synthase 2 (LOC104606206), mRNA
104602575	4.07816	0.915683	asparagine synthetase [glutamine-hydrolyzing] 1 (LOC104602575), mRNA
104603709	4.07452	0.935931	lysine histidine transporter-like 8 (LOC104603709), mRNA
104600480	4.0548	0.874732	dormancy-associated protein homolog 4 (LOC104600480), mRNA
104608886	4.05455	0.921834	ubiquitin-conjugating enzyme E2 20-like (LOC104608886), mRNA
104608359	4.03868	0.810739	carboxylesterase 1 (LOC104608359), mRNA
104602098	4.0282	0.823901	ammonium transporter 1 member 1-like (LOC104602098), mRNA
104613460	4.00633	0.968282	glucan endo-1,3-beta-glucosidase-like (LOC104613460), mRNA
104612867	4.00543	0.964601	GDSL esterase/lipase At4g10955-like (LOC104612867), transcript variant X4, mRNA
104602283	3.98337	0.873851	auxin-responsive protein SAUR36-like (LOC104602283), mRNA
104598652	3.96099	0.825614	sulfate transporter 3.1-like (LOC104598652), mRNA
104598512	3.9431	0.96897	cyclin-U2-1 (LOC104598512), transcript variant X3, misc_RNA
104591786	3.94303	0.959744	auxin-responsive protein SAUR71 (LOC104591786), mRNA
104601130	3.93985	0.81078	putative receptor protein kinase ZmPK1 (LOC104601130), mRNA
104610780	3.91772	0.955856	peroxisomal (S)-2-hydroxy-acid oxidase (LOC104610780), transcript variant X3, mRNA
104606184	3.91742	0.975892	dormancy-associated protein homolog 3-like (LOC104606184), transcript variant X2, mRNA
104601096	3.89775	0.975341	ribulose bisphosphate carboxylase/oxygenase activase, chloroplastic (LOC104601096), transcript variant X2, mRNA
104591847	3.89396	0.87136	light-regulated protein (LOC104591847), mRNA
104597459	3.89308	0.97358	gelsolin-related protein of 125 kDa-like (LOC104597459), transcript variant X3, mRNA
104588371	3.88234	0.974316	root phototropism protein 2 (LOC104588371), mRNA
104600678	3.88132	0.895599	protein IQ-DOMAIN 1-like (LOC104600678), mRNA
104612628	3.87544	0.963906	pathogenesis-related protein 1-like (LOC104612628), mRNA
104590958	3.87013	0.939495	7-deoxyloganetin glucosyltransferase-like (LOC104590958), mRNA
104606158	3.86836	0.821465	uncharacterized LOC104606158 (LOC104606158), mRNA
104612747	3.86375	0.82108	arogenate dehydratase/prephenate dehydratase 6, chloroplastic-like (LOC104612747), mRNA
104602802	3.8561	0.938993	rRNA biogenesis protein rrp36 (LOC104602802), mRNA
104593960	3.85323	0.969603	peroxidase 72-like (LOC104593960), mRNA
104613182	3.84185	0.953586	uncharacterized LOC104613182 (LOC104613182), mRNA
104604534	3.81457	0.962661	probable xyloglucan endotransglucosylase/hydrolase protein 32 (LOC104604534), mRNA
104604641	3.81344	0.90003	NDR1/HIN1-like protein 12 (LOC104604641), mRNA
104589208	3.81061	0.946169	taraxerol synthase-like (LOC104589208), transcript variant X5, mRNA
104593665	3.80576	0.974289	uncharacterized LOC104593665 (LOC104593665), mRNA
104594541	3.79811	0.973814	metallothionein-like protein 2 (LOC104594541), mRNA
104593540	3.78842	0.914658	protein GLUTAMINE DUMPER 5-like (LOC104593540), mRNA
104587763	3.78769	0.880367	uncharacterized LOC104587763 (LOC104587763), mRNA
104591115	3.78658	0.973415	ribulose bisphosphate carboxylase/oxygenase activase, chloroplastic-like (LOC104591115), transcript variant X2, mRNA
104599879	3.78523	0.964347	histone H3.2-like (LOC104599879), mRNA
104611373	3.78347	0.811984	sugar transport protein 14 (LOC104611373), mRNA
104605427	3.78193	0.910997	peroxidase 10 (LOC104605427), mRNA
104590309	3.76788	0.889332	cytochrome P450 94B3 (LOC104590309), mRNA
104602965	3.76711	0.968358	zinc finger protein CONSTANS-LIKE 16-like (LOC104602965), mRNA
104603733	3.76612	0.907014	protein STRICTOSIDINE SYNTHASE-LIKE 7-like (LOC104603733), mRNA
104591654	3.7585	0.962124	malate synthase, glyoxysomal (LOC104591654), mRNA
104599819	3.75489	0.825896	cyclin-A1-4 (LOC104599819), mRNA
104598595	3.75461	0.936372	21 kDa protein-like (LOC104598595), mRNA
104597195	3.75398	0.932409	tubulin alpha chain-like (LOC104597195), mRNA
104603015	3.74664	0.833512	putative disease resistance protein RGA3 (LOC104603015), mRNA
104596567	3.74284	0.898324	aspartyl protease family protein At5g10770-like (LOC104596567), mRNA
104605262	3.73845	0.905872	cytochrome b561 and DOMON domain-containing protein At3g07570-like (LOC104605262), mRNA
104613272	3.73291	0.969844	CBL-interacting serine/threonine-protein kinase 7-like (LOC104613272), mRNA
104587478	3.72348	0.903952	transmembrane protein 45A (LOC104587478), mRNA
104610403	3.69872	0.96906	protein P21-like (LOC104610403), mRNA
109114691	3.6969	0.876018	uncharacterized LOC109114691 (LOC109114691), ncRNA
104605834	3.69603	0.852412	1-aminocyclopropane-1-carboxylate oxidase 5 (LOC104605834), mRNA
104595731	3.69198	0.954935	polyol transporter 5-like (LOC104595731), mRNA
104604126	3.69038	0.958189	polygalacturonase inhibitor-like (LOC104604126), mRNA
104589612	3.67985	0.890047	cytochrome P450 94A2-like (LOC104589612), mRNA
104590189	3.67371	0.924723	annexin D4-like (LOC104590189), transcript variant X2, mRNA
104602271	3.66131	0.971351	21 kDa protein-like (LOC104602271), mRNA
104608272	3.66057	0.919577	WEB family protein At3g51220-like (LOC104608272), mRNA
104597986	3.6596	0.945034	probable WRKY transcription factor 57 (LOC104597986), mRNA
104601977	3.65562	0.971543	ribulose bisphosphate carboxylase small chain, chloroplastic-like (LOC104601977), mRNA
104603390	3.65391	0.861171	uncharacterized LOC104603390 (LOC104603390), mRNA
104607328	3.65273	0.967587	uncharacterized LOC104607328 (LOC104607328), mRNA
104602470	3.64595	0.899617	protein NRT1/ PTR FAMILY 5.1-like (LOC104602470), mRNA
104590957	3.64065	0.961058	uncharacterized LOC104590957 (LOC104590957), ncRNA
104588290	3.62984	0.883442	probable LRR receptor-like serine/threonine-protein kinase At1g56140 (LOC104588290), mRNA
104598121	3.62854	0.953593	ribonuclease 1-like (LOC104598121), mRNA
104606804	3.62558	0.921304	glycine-rich cell wall structural protein 2-like (LOC104606804), mRNA
104610717	3.62113	0.954604	cinnamoyl-CoA reductase 1-like (LOC104610717), mRNA
104594946	3.61545	0.96542	transcription factor bHLH51-like (LOC104594946), mRNA
104599584	3.61137	0.950765	bidirectional sugar transporter SWEET1-like (LOC104599584), mRNA
104609124	3.60982	0.95781	GDSL esterase/lipase 5-like (LOC104609124), mRNA
104612264	3.59486	0.822008	uncharacterized LOC104612264 (LOC104612264), mRNA
104610309	3.578	0.874787	UPF0114 protein in repA1-repA2 intergenic region (LOC104610309), mRNA
104603267	3.56609	0.917492	early nodulin-like protein 1 (LOC104603267), mRNA
104605571	3.55845	0.85707	DNA polymerase epsilon catalytic subunit A-like (LOC104605571), mRNA
104599502	3.55144	0.93761	histone H3.2 (LOC104599502), mRNA
104585760	3.53459	0.8254	probable indole-3-pyruvate monooxygenase YUCCA10 (LOC104585760), transcript variant X2, mRNA
104594621	3.51575	0.85469	myb-related protein MYBAS1 (LOC104594621), mRNA
104600503	3.5115	0.967587	uncharacterized LOC104600503 (LOC104600503), mRNA
104601408	3.51111	0.863634	E3 ubiquitin-protein ligase PUB24-like (LOC104601408), mRNA
104590086	3.50548	0.880607	uncharacterized LOC104590086 (LOC104590086), mRNA
104609202	3.50098	0.940809	putative disease resistance protein RGA3 (LOC104609202), transcript variant X2, mRNA
104590284	3.49531	0.948921	BEL1-like homeodomain protein 1 (LOC104590284), transcript variant X3, mRNA
104603080	3.49384	0.814144	kinesin-like protein KIN-8A (LOC104603080), transcript variant X2, mRNA
104605872	3.48537	0.966184	protein TolB (LOC104605872), mRNA
104601811	3.4812	0.954646	protein HYPER-SENSITIVITY-RELATED 4-like (LOC104601811), mRNA
104598311	3.47968	0.927228	aspartyl protease family protein At5g10770-like (LOC104598311), mRNA
104606133	3.47478	0.893178	desiccation-related protein PCC13-62-like (LOC104606133), mRNA
104608375	3.47428	0.823797	cytochrome P450 704C1-like (LOC104608375), mRNA
104605079	3.47328	0.940465	nicotianamine synthase (LOC104605079), mRNA
104598805	3.46884	0.839312	protein TPX2 (LOC104598805), mRNA
104611641	3.46228	0.963328	uncharacterized LOC104611641 (LOC104611641), misc_RNA
104601138	3.46156	0.822435	protein NRT1/ PTR FAMILY 5.6 (LOC104601138), mRNA
104594367	3.45691	0.851869	uncharacterized LOC104594367 (LOC104594367), transcript variant X4, mRNA
104594112	3.4548	0.85888	1-aminocyclopropane-1-carboxylate oxidase-like (LOC104594112), mRNA
104606314	3.45297	0.818094	copper transporter 5.1 (LOC104606314), mRNA
104595642	3.45086	0.92074	uncharacterized LOC104595642 (LOC104595642), mRNA
104602279	3.44764	0.947469	vacuolar-processing enzyme (LOC104602279), mRNA
104605576	3.4426	0.890591	aquaporin-like (LOC104605576), mRNA
104587273	3.44191	0.914369	uncharacterized LOC104587273 (LOC104587273), mRNA
104612805	3.44125	0.966328	peroxidase 42-like (LOC104612805), mRNA
104609910	3.42901	0.944167	transcription repressor MYB6-like (LOC104609910), mRNA
104610488	3.41963	0.962668	ethylene-responsive transcription factor ERF105-like (LOC104610488), mRNA
104611686	3.41423	0.910323	uncharacterized LOC104611686 (LOC104611686), mRNA
104589127	3.41365	0.869489	probable xyloglucan endotransglucosylase/hydrolase protein 6 (LOC104589127), mRNA
104596232	3.40796	0.852254	gibberellin 20 oxidase 1-D-like (LOC104596232), mRNA
104607832	3.40314	0.912834	disease resistance protein RPM1-like (LOC104607832), transcript variant X4, misc_RNA
104609735	3.39288	0.949974	uncharacterized acetyltransferase At3g50280-like (LOC104609735), mRNA
104597500	3.38719	0.945804	histone H3.2 (LOC104597500), mRNA
104591922	3.38261	0.965138	probable xyloglucan endotransglucosylase/hydrolase protein B (LOC104591922), mRNA
104590896	3.38135	0.866764	probable sucrose-phosphate synthase 2 (LOC104590896), mRNA
104613169	3.37978	0.96487	pyruvate, phosphate dikinase, chloroplastic (LOC104613169), mRNA
104607744	3.361	0.954845	3-oxo-Delta(4,5)-steroid 5-beta-reductase-like (LOC104607744), mRNA
104604454	3.35874	0.933276	transcription repressor MYB6-like (LOC104604454), mRNA
104599436	3.34696	0.842346	protein TPX2-like (LOC104599436), transcript variant X2, mRNA
104607662	3.34562	0.83528	uncharacterized protein At3g28850 (LOC104607662), mRNA
104603963	3.34528	0.943685	high mobility group B protein 6-like (LOC104603963), mRNA
104588242	3.34495	0.923058	gamma-glutamyltranspeptidase 3 (LOC104588242), mRNA
104613408	3.33787	0.810174	CTL-like protein DDB_G0274487 (LOC104613408), mRNA
104587985	3.33587	0.96037	probable aldo-keto reductase 2 (LOC104587985), mRNA
104593625	3.3356	0.809741	putative germin-like protein 2-1 (LOC104593625), mRNA
104606705	3.33543	0.962482	uncharacterized LOC104606705 (LOC104606705), mRNA
104606546	3.3341	0.911644	acyl-CoA--sterol O-acyltransferase 1-like (LOC104606546), mRNA
104603266	3.33145	0.896232	early nodulin-like protein 1 (LOC104603266), mRNA
104593441	3.33033	0.963569	disease resistance response protein 206-like (LOC104593441), mRNA
104610711	3.3246	0.94352	NADP-dependent glyceraldehyde-3-phosphate dehydrogenase-like (LOC104610711), mRNA
104592328	3.32357	0.85136	uncharacterized LOC104592328 (LOC104592328), mRNA
104601277	3.32228	0.965179	phenylalanine ammonia-lyase (LOC104601277), mRNA
104610285	3.32067	0.956434	probable carotenoid cleavage dioxygenase 4, chloroplastic (LOC104610285), mRNA
104598269	3.32042	0.860338	cytochrome b561 and DOMON domain-containing protein At3g07570-like (LOC104598269), mRNA
104592576	3.31414	0.958402	uncharacterized LOC104592576 (LOC104592576), mRNA
104587146	3.30301	0.926216	uncharacterized LOC104587146 (LOC104587146), mRNA
104587189	3.29877	0.833168	uncharacterized LOC104587189 (LOC104587189), transcript variant X2, mRNA
104597795	3.29715	0.914162	protein trichome birefringence-like 19 (LOC104597795), mRNA
104589281	3.29657	0.809397	glycine-rich cell wall structural protein 2-like (LOC104589281), mRNA
104591423	3.29428	0.94299	F-box/kelch-repeat protein At1g23390-like (LOC104591423), mRNA
104593604	3.29226	0.889751	G2/mitotic-specific cyclin S13-7 (LOC104593604), transcript variant X2, mRNA
104601372	3.27865	0.878819	NDR1/HIN1-Like protein 3-like (LOC104601372), mRNA
104595992	3.27852	0.940211	homeobox protein BEL1 homolog (LOC104595992), transcript variant X3, mRNA
104585960	3.26734	0.874573	CASP-like protein 1E1 (LOC104585960), mRNA
104600357	3.26553	0.950923	probable xyloglucan endotransglucosylase/hydrolase protein 30 (LOC104600357), mRNA
104612582	3.26221	0.94427	acanthoscurrin-1-like (LOC104612582), mRNA
104595696	3.26014	0.961959	uncharacterized protein At1g01500 (LOC104595696), transcript variant X2, mRNA
104605290	3.25876	0.93889	myelin transcription factor 1 (LOC104605290), transcript variant X2, mRNA
104605136	3.2545	0.840571	dnaJ homolog subfamily B member 3-like (LOC104605136), transcript variant X2, mRNA
104604694	3.2542	0.949224	uncharacterized LOC104604694 (LOC104604694), transcript variant X2, mRNA
104603747	3.25341	0.957005	mitochondrial uncoupling protein 5-like (LOC104603747), mRNA
104595217	3.24613	0.953469	uncharacterized LOC104595217 (LOC104595217), ncRNA
104592972	3.23727	0.9184	cysteine proteinase COT44 (LOC104592972), mRNA
104602957	3.23641	0.963494	ribulose bisphosphate carboxylase small chain, chloroplastic-like (LOC104602957), mRNA
104586595	3.22989	0.913116	1-aminocyclopropane-1-carboxylate oxidase 1 (LOC104586595), transcript variant X3, mRNA
104602165	3.22493	0.940775	F-box/kelch-repeat protein At3g24760 (LOC104602165), mRNA
104608306	3.2241	0.918256	syntaxin-related protein KNOLLE (LOC104608306), mRNA
104593898	3.21236	0.801856	putative clathrin assembly protein At1g33340 (LOC104593898), mRNA
104609860	3.20478	0.891829	E3 ubiquitin-protein ligase ATL4-like (LOC104609860), mRNA
104611642	3.20232	0.893639	peroxidase 51-like (LOC104611642), mRNA
104592475	3.20123	0.82291	uncharacterized LOC104592475 (LOC104592475), ncRNA
104608900	3.19205	0.92127	glucan endo-1,3-beta-glucosidase-like (LOC104608900), mRNA
104611927	3.1919	0.932952	protein ECERIFERUM 1-like (LOC104611927), mRNA
104589745	3.18694	0.85418	uncharacterized LOC104589745 (LOC104589745), mRNA
104606641	3.18594	0.860269	pectinesterase QRT1 (LOC104606641), mRNA
104587005	3.18448	0.869916	probable peroxidase 61 (LOC104587005), mRNA
104586249	3.1767	0.943596	histone H3.2 (LOC104586249), mRNA
104602278	3.17141	0.928397	pectinesterase 2-like (LOC104602278), mRNA
104593749	3.16732	0.84011	methylesterase 17-like (LOC104593749), transcript variant X2, mRNA
104613463	3.16518	0.940706	glucan endo-1,3-beta-glucosidase-like (LOC104613463), mRNA
104593086	3.15364	0.937514	uncharacterized LOC104593086 (LOC104593086), transcript variant X2, mRNA
104607574	3.14563	0.827857	protein DETOXIFICATION 48-like (LOC104607574), mRNA
109115549	3.14484	0.932071	disease resistance protein RGA2-like (LOC109115549), mRNA
104591150	3.14279	0.950428	UPF0481 protein At3g47200-like (LOC104591150), mRNA
104588581	3.13614	0.955189	uncharacterized LOC104588581 (LOC104588581), mRNA
104586019	3.135	0.855673	probable LRR receptor-like serine/threonine-protein kinase At3g47570 (LOC104586019), mRNA
104601776	3.13012	0.955898	uncharacterized LOC104601776 (LOC104601776), transcript variant X3, misc_RNA
104612877	3.12956	0.955492	probable polyamine transporter At1g31830 (LOC104612877), mRNA
104608763	3.12509	0.933943	non-specific phospholipase C3-like (LOC104608763), mRNA
104588264	3.12337	0.947827	WAT1-related protein At5g07050 (LOC104588264), mRNA
104592655	3.12095	0.939027	uncharacterized LOC104592655 (LOC104592655), mRNA
104613133	3.10831	0.940796	histone-lysine N-methyltransferase SETD1B-like (LOC104613133), mRNA
104612055	3.10749	0.956785	7-deoxyloganetic acid glucosyltransferase-like (LOC104612055), mRNA
104609291	3.10595	0.833161	uncharacterized LOC104609291 (LOC104609291), mRNA
104603624	3.10561	0.90023	ubiquitin-conjugating enzyme E2 28-like (LOC104603624), mRNA
104588422	3.10247	0.82829	rho GTPase-activating protein 2-like (LOC104588422), mRNA
104600085	3.10107	0.879906	low affinity sulfate transporter 3-like (LOC104600085), mRNA
104603284	3.0961	0.960391	jacalin-related lectin 3-like (LOC104603284), mRNA
104597939	3.09521	0.872496	NAC transcription factor 29-like (LOC104597939), mRNA
104595478	3.09012	0.876087	transcription factor bHLH30-like (LOC104595478), transcript variant X3, mRNA
104602930	3.08918	0.948529	universal stress protein YxiE-like (LOC104602930), mRNA
104607857	3.08345	0.845539	cytosolic sulfotransferase 15-like (LOC104607857), mRNA
104591776	3.06993	0.947972	transcription factor TCP20-like (LOC104591776), transcript variant X2, mRNA
104589203	3.06445	0.875213	beta-amyrin synthase-like (LOC104589203), mRNA
104585888	3.06352	0.903787	DNA topoisomerase 2-like (LOC104585888), transcript variant X2, mRNA
104591218	3.0602	0.913612	homeobox-leucine zipper protein HAT22-like (LOC104591218), mRNA
104604417	3.05699	0.940713	dof zinc finger protein DOF3.1-like (LOC104604417), mRNA
104598782	3.04815	0.893067	nicotianamine synthase-like (LOC104598782), mRNA
104612242	3.04628	0.915366	uncharacterized LOC104612242 (LOC104612242), transcript variant X2, mRNA
104603548	3.04594	0.814275	uncharacterized LOC104603548 (LOC104603548), mRNA
104603203	3.04385	0.898296	ethylene-responsive transcription factor ERF003-like (LOC104603203), mRNA
104611473	3.03533	0.853568	uncharacterized LOC104611473 (LOC104611473), transcript variant X6, mRNA
104587584	3.03132	0.895682	uncharacterized LOC104587584 (LOC104587584), ncRNA
104593583	3.0156	0.954859	TMV resistance protein N-like (LOC104593583), mRNA
104589393	3.00676	0.958884	phenylalanine ammonia-lyase-like (LOC104589393), mRNA
104598898	3.00317	0.944318	RING-H2 finger protein ATL2-like (LOC104598898), mRNA
104599716	2.9977	0.933255	RING-H2 finger protein ATL74-like (LOC104599716), mRNA
104590962	2.98907	0.948949	omega-hydroxypalmitate O-feruloyl transferase-like (LOC104590962), transcript variant X2, mRNA
104613340	2.98885	0.833567	probable glutathione S-transferase (LOC104613340), mRNA
104604432	2.9887	0.940362	probable protein phosphatase 2C 12 (LOC104604432), mRNA
104598537	2.98415	0.948969	small heat shock protein, chloroplastic (LOC104598537), mRNA
104608667	2.96731	0.956077	protein EXORDIUM-like 2 (LOC104608667), mRNA
104594761	2.96689	0.909023	tetraspanin-3 (LOC104594761), mRNA
104603180	2.96276	0.828173	4-coumarate--CoA ligase 2-like (LOC104603180), mRNA
104603900	2.95483	0.912009	cytochrome P450 89A2-like (LOC104603900), mRNA
104600975	2.95276	0.940094	uncharacterized LOC104600975 (LOC104600975), mRNA
104604098	2.9506	0.900952	putative clathrin assembly protein At4g40080 (LOC104604098), mRNA
104585917	2.94661	0.824788	uncharacterized LOC104585917 (LOC104585917), mRNA
104611622	2.94336	0.899941	glucan endo-1,3-beta-glucosidase 3 (LOC104611622), mRNA
104606406	2.93587	0.903505	E3 ubiquitin-protein ligase ATL4-like (LOC104606406), mRNA
104597796	2.93243	0.926863	protein trichome birefringence-like 19 (LOC104597796), mRNA
104604315	2.92838	0.921414	plastocyanin, chloroplastic-like (LOC104604315), mRNA
104611542	2.91889	0.941408	heavy metal-associated isoprenylated plant protein 26-like (LOC104611542), mRNA
104599568	2.91023	0.943238	cytochrome P450 78A5 (LOC104599568), mRNA
104591552	2.90878	0.930379	leucine-rich repeat receptor-like serine/threonine/tyrosine-protein kinase SOBIR1 (LOC104591552), mRNA
104603244	2.89822	0.801244	heat shock 70 kDa protein-like (LOC104603244), mRNA
104603197	2.88728	0.921607	pathogenesis-related protein PR-1-like (LOC104603197), mRNA
104589553	2.88263	0.946252	histone H4 (LOC104589553), mRNA
109113888	2.87507	0.825572	disease resistance protein RPM1-like (LOC109113888), transcript variant X2, mRNA
104585646	2.87287	0.933406	glycine-rich cell wall structural protein 1.8-like (LOC104585646), mRNA
104609012	2.86628	0.898104	protein trichome birefringence-like 41 (LOC104609012), mRNA
104603438	2.85667	0.946885	phenolic glucoside malonyltransferase 2-like (LOC104603438), mRNA
104591129	2.85459	0.955464	lichenase-like (LOC104591129), partial mRNA
104593971	2.85142	0.867501	basic form of pathogenesis-related protein 1-like (LOC104593971), mRNA
104604329	2.85029	0.851697	high mobility group B protein 9-like (LOC104604329), transcript variant X2, mRNA
104593792	2.83134	0.935133	Nelumbo nucifera CBL-interacting serine/threonine-protein kinase 14 (LOC104593792), mRNA
104588576	2.82736	0.926588	uncharacterized LOC104588576 (LOC104588576), mRNA
104601969	2.82545	0.946148	ribulose bisphosphate carboxylase small chain, chloroplastic-like (LOC104601969), mRNA
104611006	2.82307	0.864838	chitinase-like protein 1 (LOC104611006), mRNA
104589398	2.82121	0.949341	trichohyalin-like (LOC104589398), mRNA
104612551	2.80837	0.808895	NAC domain-containing protein 72-like (LOC104612551), mRNA
104587674	2.80554	0.950552	uncharacterized LOC104587674 (LOC104587674), mRNA
104597699	2.80528	0.941539	photosynthetic NDH subunit of subcomplex B 2, chloroplastic (LOC104597699), mRNA
104592460	2.80371	0.909016	umecyanin-like (LOC104592460), mRNA
104608398	2.80169	0.924194	protodermal factor 1-like (LOC104608398), mRNA
104591861	2.79827	0.932698	trihelix transcription factor ASR3-like (LOC104591861), mRNA
104599415	2.79513	0.889049	early nodulin-like protein 2 (LOC104599415), mRNA
104604235	2.79298	0.94718	uncharacterized LOC104604235 (LOC104604235), mRNA
104603710	2.78003	0.943816	auxin-responsive protein SAUR67-like (LOC104603710), mRNA
104593449	2.77952	0.933234	delta(8)-fatty-acid desaturase (LOC104593449), mRNA
104599544	2.77656	0.910227	uncharacterized LOC104599544 (LOC104599544), mRNA
104588497	2.77449	0.951536	zingipain-2-like (LOC104588497), mRNA
104591558	2.76906	0.936482	vignain-like (LOC104591558), mRNA
104610557	2.76431	0.852275	3-epi-6-deoxocathasterone 23-monooxygenase-like (LOC104610557), transcript variant X3, mRNA
104590872	2.76167	0.949086	cytochrome P450 89A2-like (LOC104590872), partial mRNA
104592327	2.75907	0.915002	molybdate transporter 2 (LOC104592327), mRNA
104592538	2.75063	0.940631	glycerol kinase-like (LOC104592538), mRNA
104603459	2.747	0.830327	protein POLYCHOME (LOC104603459), mRNA
104596403	2.74197	0.945309	glutamine synthetase leaf isozyme, chloroplastic (LOC104596403), mRNA
104609276	2.73596	0.879066	subtilisin-like protease SBT1.8 (LOC104609276), mRNA
104591494	2.73452	0.938002	uncharacterized LOC104591494 (LOC104591494), transcript variant X2, mRNA
104613019	2.72272	0.860806	serine/threonine-protein kinase UCNL-like (LOC104613019), mRNA
104598622	2.71997	0.915476	aspartyl protease family protein At5g10770-like (LOC104598622), mRNA
104599481	2.71827	0.944965	homeobox-leucine zipper protein ATHB-52-like (LOC104599481), mRNA
104604629	2.71762	0.939213	uncharacterized LOC104604629 (LOC104604629), mRNA
104606127	2.71315	0.911747	respiratory burst oxidase homolog protein B-like (LOC104606127), mRNA
104595202	2.71264	0.917203	transcription repressor OFP8-like (LOC104595202), mRNA
104597129	2.70182	0.907626	L-type lectin-domain containing receptor kinase IV.1-like (LOC104597129), mRNA
104601484	2.69822	0.942034	histone H3.2 (LOC104601484), mRNA
104593821	2.69609	0.941504	guanine nucleotide-binding protein subunit gamma 2-like (LOC104593821), mRNA
104597570	2.69465	0.929877	protein trichome birefringence (LOC104597570), mRNA
104596476	2.69455	0.835831	uncharacterized LOC104596476 (LOC104596476), mRNA
104607353	2.68837	0.882293	endoglucanase 8-like (LOC104607353), mRNA
104605316	2.68072	0.86331	disease resistance protein RFL1-like (LOC104605316), partial mRNA
104612129	2.67181	0.938745	protein trichome birefringence-like 39 (LOC104612129), mRNA
104595645	2.66972	0.950146	mannan endo-1,4-beta-mannosidase 7-like (LOC104595645), mRNA
104604018	2.66967	0.85588	GDSL esterase/lipase At4g10955-like (LOC104604018), transcript variant X4, mRNA
104609778	2.66897	0.952251	zingipain-2-like (LOC104609778), mRNA
104602466	2.66664	0.894258	putative protein TPRXL (LOC104602466), mRNA
104588517	2.66524	0.946919	homeobox protein knotted-1-like 13 (LOC104588517), transcript variant X1, mRNA
104598337	2.66412	0.901083	WD repeat-containing protein LWD1-like (LOC104598337), mRNA
104602266	2.66193	0.87542	protein ODORANT1-like (LOC104602266), mRNA
104589837	2.65614	0.932168	protein TIC 55, chloroplastic-like (LOC104589837), mRNA
109115491	2.65557	0.951178	MLP-like protein 34 (LOC109115491), mRNA
104603086	2.6547	0.950992	uncharacterized LOC104603086 (LOC104603086), ncRNA
104610351	2.65435	0.873342	abscisic acid receptor PYR1 (LOC104610351), mRNA
104605348	2.65351	0.892696	10-deacetylbaccatin III 10-O-acetyltransferase-like (LOC104605348), mRNA
104603103	2.65235	0.812947	uncharacterized LOC104603103 (LOC104603103), mRNA
104604596	2.65006	0.923595	RING-H2 finger protein ATL52-like (LOC104604596), mRNA
104607381	2.64679	0.923244	probable receptor-like protein kinase At5g24010 (LOC104607381), transcript variant X2, mRNA
104596455	2.6443	0.821582	glucose-1-phosphate adenylyltransferase large subunit 3, chloroplastic/amyloplastic (LOC104596455), mRNA
104588526	2.63935	0.844397	F-box/LRR-repeat protein 2 (LOC104588526), mRNA
109115175	2.63894	0.838982	uncharacterized LOC109115175 (LOC109115175), ncRNA
104592494	2.63427	0.845456	calmodulin-like protein 3 (LOC104592494), mRNA
104604660	2.62572	0.829508	uncharacterized protein At3g28850 (LOC104604660), transcript variant X5, mRNA
104585679	2.6203	0.929429	peroxidase 27-like (LOC104585679), mRNA
104608194	2.61974	0.923664	UDP-glycosyltransferase 88F5-like (LOC104608194), mRNA
104586873	2.61914	0.831792	pyruvate, phosphate dikinase, chloroplastic (LOC104586873), mRNA
104604036	2.61825	0.931879	glutaredoxin domain-containing cysteine-rich protein CG12206 (LOC104604036), mRNA
104592112	2.61694	0.949939	aquaporin TIP4-1 (LOC104592112), mRNA
104593490	2.61667	0.927345	homeobox-leucine zipper protein ATHB-12-like (LOC104593490), transcript variant X2, mRNA
104613319	2.61462	0.900402	uncharacterized LOC104613319 (LOC104613319), ncRNA
104604239	2.60941	0.951825	blue copper protein-like (LOC104604239), mRNA
104604238	2.59854	0.845071	receptor protein kinase CLAVATA1 (LOC104604238), mRNA
104603461	2.5982	0.941284	histone H3.2 (LOC104603461), mRNA
104597492	2.59361	0.933296	histone H3.2 (LOC104597492), mRNA
104594070	2.59166	0.950428	GDP-L-galactose phosphorylase 2 (LOC104594070), mRNA
104608713	2.59091	0.888121	O-glucosyltransferase rumi-like (LOC104608713), transcript variant X2, mRNA
104604730	2.58526	0.941656	myb-related protein 308-like (LOC104604730), mRNA
104588179	2.58347	0.907055	GDSL esterase/lipase At5g03610-like (LOC104588179), transcript variant X4, mRNA
104598101	2.57653	0.951687	chlorophyll a-b binding protein 4, chloroplastic (LOC104598101), mRNA
104610561	2.57402	0.897299	bifunctional epoxide hydrolase 2-like (LOC104610561), mRNA
104607541	2.57259	0.939722	probable LRR receptor-like serine/threonine-protein kinase At4g36180 (LOC104607541), mRNA
104593852	2.57199	0.909835	beta-amyrin 28-oxidase-like (LOC104593852), mRNA
104601824	2.56936	0.946479	mannan endo-1,4-beta-mannosidase 7-like (LOC104601824), mRNA
104613105	2.5642	0.843344	transcription factor bHLH30-like (LOC104613105), mRNA
104601616	2.56168	0.871835	TMV resistance protein N-like (LOC104601616), mRNA
104607592	2.55574	0.934562	PI-PLC X-box domain-containing protein DDB_G0293730-like (LOC104607592), mRNA
104602356	2.55343	0.936413	transcription factor UNE10-like (LOC104602356), mRNA
104601617	2.552	0.813573	disease resistance protein TAO1-like (LOC104601617), mRNA
104587745	2.55087	0.901585	uncharacterized LOC104587745 (LOC104587745), mRNA
104596920	2.54821	0.945804	subtilisin-like protease SBT3.17 (LOC104596920), mRNA
104601286	2.54416	0.804326	kiwellin-like (LOC104601286), mRNA
104609818	2.54242	0.906532	cationic amino acid transporter 7, chloroplastic-like (LOC104609818), mRNA
104606002	2.5424	0.861811	BRI1 kinase inhibitor 1-like (LOC104606002), mRNA
104597259	2.53411	0.850204	probably inactive leucine-rich repeat receptor-like protein kinase IMK2 (LOC104597259), mRNA
104593533	2.53096	0.943204	probable aquaporin NIP5-1 (LOC104593533), mRNA
104586537	2.53096	0.905576	uncharacterized LOC104586537 (LOC104586537), mRNA
104595641	2.52442	0.874167	salicylate carboxymethyltransferase (LOC104595641), mRNA
104590067	2.52278	0.941525	protein GLUTAMINE DUMPER 3-like (LOC104590067), mRNA
104602624	2.51597	0.944724	aquaporin PIP2-1-like (LOC104602624), mRNA
104602027	2.51201	0.935298	GATA transcription factor 5-like (LOC104602027), mRNA
104594886	2.51123	0.926581	uncharacterized LOC104594886 (LOC104594886), mRNA
104601005	2.51012	0.941408	proline-rich extensin-like protein EPR1 (LOC104601005), mRNA
104608875	2.50889	0.822497	probable LRR receptor-like serine/threonine-protein kinase At5g59680 (LOC104608875), mRNA
104607419	2.50797	0.839828	aspartic proteinase PCS1-like (LOC104607419), mRNA
104587762	2.50234	0.875743	uncharacterized LOC104587762 (LOC104587762), mRNA
104606655	2.49546	0.819704	uncharacterized LOC104606655 (LOC104606655), mRNA
104589539	2.49386	0.876238	uncharacterized LOC104589539 (LOC104589539), mRNA
104597472	2.49152	0.939757	anthocyanin 5-aromatic acyltransferase-like (LOC104597472), mRNA
104604898	2.49052	0.823426	uncharacterized LOC104604898 (LOC104604898), mRNA
104591925	2.4849	0.846268	uncharacterized LOC104591925 (LOC104591925), mRNA
104601276	2.48421	0.918407	uncharacterized LOC104601276 (LOC104601276), ncRNA
104589550	2.4836	0.93803	histone H4 (LOC104589550), mRNA
104611564	2.48321	0.893652	CBL-interacting protein kinase 5-like (LOC104611564), mRNA
104602264	2.48017	0.864026	transcription factor bHLH75-like (LOC104602264), mRNA
104604606	2.47965	0.932154	protein EXORDIUM-like 2 (LOC104604606), mRNA
104599540	2.47102	0.931411	uncharacterized LOC104599540 (LOC104599540), mRNA
104611428	2.46475	0.943465	uncharacterized LOC104611428 (LOC104611428), mRNA
104606504	2.4645	0.947215	1-aminocyclopropane-1-carboxylate oxidase (LOC104606504), mRNA
104593846	2.45943	0.830464	beta-amyrin 28-oxidase-like (LOC104593846), mRNA
104609294	2.4588	0.909546	ethylene-responsive transcription factor RAP2-9-like (LOC104609294), mRNA
104590963	2.45807	0.895751	UPF0481 protein At3g47200-like (LOC104590963), mRNA
104595607	2.45446	0.914658	peroxidase 72-like (LOC104595607), mRNA
104599498	2.45271	0.890398	uncharacterized LOC104599498 (LOC104599498), transcript variant X3, misc_RNA
104607310	2.45156	0.939193	probable cinnamyl alcohol dehydrogenase 1 (LOC104607310), mRNA
104597230	2.45102	0.896054	protein LURP-one-related 7 (LOC104597230), mRNA
104590491	2.4471	0.944882	flavonoid 3',5'-hydroxylase 2-like (LOC104590491), mRNA
109114898	2.44681	0.874395	disease resistance response protein 206 (LOC109114898), mRNA
104613461	2.44321	0.93891	glucan endo-1,3-beta-glucosidase, basic vacuolar isoform-like (LOC104613461), mRNA
104606622	2.44274	0.945646	protein PYRICULARIA ORYZAE RESISTANCE 21-like (LOC104606622), mRNA
104588261	2.44021	0.935395	probable carboxylesterase 15 (LOC104588261), mRNA
104604251	2.43539	0.932876	ubiquitin-conjugating enzyme E2 28-like (LOC104604251), mRNA
104589716	2.43433	0.816566	auxin-responsive protein SAUR71-like (LOC104589716), mRNA
104603831	2.43432	0.872743	cell division control protein 2 homolog D (LOC104603831), mRNA
104606196	2.43301	0.946162	uncharacterized LOC104606196 (LOC104606196), mRNA
104608209	2.42699	0.942227	non-classical arabinogalactan protein 31-like (LOC104608209), mRNA
104600691	2.42344	0.868388	beta-fructofuranosidase, insoluble isoenzyme CWINV3-like (LOC104600691), transcript variant X2, mRNA
104593233	2.42195	0.941222	aldehyde dehydrogenase family 2 member B7, mitochondrial-like (LOC104593233), mRNA
104595389	2.42022	0.84761	uncharacterized LOC104595389 (LOC104595389), mRNA
109114304	2.41969	0.834627	uncharacterized LOC109114304 (LOC109114304), partial mRNA
104605954	2.419	0.923368	F-box protein At1g22220-like (LOC104605954), mRNA
104593528	2.41847	0.804767	metacaspase-9 (LOC104593528), mRNA
104592579	2.41796	0.913034	uncharacterized LOC104592579 (LOC104592579), mRNA
104601144	2.41747	0.913646	uncharacterized LOC104601144 (LOC104601144), mRNA
104597063	2.41238	0.811606	uncharacterized LOC104597063 (LOC104597063), mRNA
104595594	2.40359	0.921868	3-epi-6-deoxocathasterone 23-monooxygenase (LOC104595594), mRNA
104599285	2.4002	0.936083	histone H2B-like (LOC104599285), mRNA
104607404	2.39976	0.94385	glutamine synthetase cytosolic isozyme 1 (LOC104607404), mRNA
104600676	2.39622	0.826873	IQ domain-containing protein IQM1 (LOC104600676), transcript variant X2, mRNA
104611108	2.39617	0.945626	F-box/kelch-repeat protein At1g15670-like (LOC104611108), mRNA
104602160	2.39603	0.945426	Nelumbo nucifera chalcone synthase 1 (LOC104602160), mRNA
104598464	2.39312	0.933248	PLAT domain-containing protein 3-like (LOC104598464), mRNA
104588862	2.39248	0.946437	uncharacterized LOC104588862 (LOC104588862), ncRNA
104595080	2.38338	0.935697	vacuolar amino acid transporter 1-like (LOC104595080), transcript variant X2, mRNA
104594247	2.38321	0.934005	nuclear transcription factor Y subunit B-3-like (LOC104594247), mRNA
104602223	2.3814	0.94438	chalcone synthase 1-like (LOC104602223), mRNA
104598082	2.38131	0.889848	NAC transcription factor 29-like (LOC104598082), mRNA
104608819	2.37862	0.865368	lecithin-cholesterol acyltransferase-like 1 (LOC104608819), mRNA
104591026	2.37608	0.933427	probable strigolactone esterase DAD2 (LOC104591026), mRNA
104613326	2.37078	0.93933	WAT1-related protein At3g18200-like (LOC104613326), transcript variant X2, mRNA
104611361	2.36501	0.855089	sigma factor binding protein 1, chloroplastic-like (LOC104611361), mRNA
104586605	2.36489	0.940445	(S)-scoulerine 9-O-methyltransferase-like (LOC104586605), mRNA
104598127	2.36029	0.920313	aquaporin NIP2-1-like (LOC104598127), mRNA
104585809	2.3495	0.941835	uncharacterized LOC104585809 (LOC104585809), mRNA
104593579	2.34731	0.850651	protein kinase 2B, chloroplastic-like (LOC104593579), mRNA
104589544	2.34073	0.825008	uncharacterized LOC104589544 (LOC104589544), transcript variant X2, mRNA
104597183	2.33722	0.807532	elicitor-responsive protein 1-like (LOC104597183), mRNA
104598808	2.3361	0.830567	transcription repressor MYB4-like (LOC104598808), mRNA
104612504	2.33322	0.938016	uncharacterized protein At4g22758 (LOC104612504), mRNA
104603255	2.33157	0.857944	chaperone protein dnaJ 8, chloroplastic-like (LOC104603255), mRNA
104608526	2.32953	0.883697	protein NRT1/ PTR FAMILY 5.10-like (LOC104608526), mRNA
104612206	2.32945	0.86792	uncharacterized LOC104612206 (LOC104612206), ncRNA
104601375	2.32403	0.945213	NDR1/HIN1-like protein 12 (LOC104601375), mRNA
104597393	2.32294	0.94533	photosystem II 5 kDa protein, chloroplastic (LOC104597393), mRNA
104592884	2.32193	0.914272	ribonucleoside-diphosphate reductase small chain (LOC104592884), mRNA
104593613	2.3205	0.927902	F-box/kelch-repeat protein At5g60570-like (LOC104593613), transcript variant X2, mRNA
104608322	2.31847	0.811351	F-box/kelch-repeat protein At5g43190 (LOC104608322), mRNA
104593587	2.31733	0.91183	alpha-L-arabinofuranosidase 1-like (LOC104593587), mRNA
104589371	2.31575	0.934879	uncharacterized LOC104589371 (LOC104589371), mRNA
104588084	2.3137	0.90109	maltose excess protein 1, chloroplastic-like (LOC104588084), mRNA
104602224	2.31283	0.941683	chalcone synthase G-like (LOC104602224), mRNA
104586185	2.31161	0.885011	uncharacterized LOC104586185 (LOC104586185), mRNA
104613528	2.30997	0.837936	probable WRKY transcription factor 47 (LOC104613528), mRNA
104589549	2.3069	0.911809	histone H3.2 (LOC104589549), mRNA
104591151	2.30548	0.9289	U-box domain-containing protein 33-like (LOC104591151), partial mRNA
104610976	2.30404	0.934542	protein PHLOEM PROTEIN 2-LIKE A1 (LOC104610976), mRNA
104589372	2.30265	0.940383	uncharacterized LOC104589372 (LOC104589372), mRNA
104612104	2.30124	0.891671	E3 ubiquitin-protein ligase ATL41-like (LOC104612104), mRNA
104588433	2.30084	0.939172	uncharacterized LOC104588433 (LOC104588433), mRNA
104590449	2.29957	0.942137	chlorophyll a-b binding protein of LHCII type 1-like (LOC104590449), mRNA
104591784	2.29745	0.83504	GEM-like protein 4 (LOC104591784), mRNA
104605080	2.29591	0.942055	calvin cycle protein CP12-1, chloroplastic-like (LOC104605080), mRNA
104601388	2.28891	0.837455	uncharacterized LOC104601388 (LOC104601388), transcript variant X2, mRNA
104606717	2.28811	0.897884	F-box protein SKP2A-like (LOC104606717), transcript variant X2, mRNA
104609954	2.2854	0.92793	probable sulfate transporter 3.3 (LOC104609954), transcript variant X2, misc_RNA
104602926	2.28486	0.913123	transcription factor bHLH75-like (LOC104602926), mRNA
104606576	2.28382	0.842635	U-box domain-containing protein 4-like (LOC104606576), mRNA
104601739	2.28181	0.941009	caffeoyl-CoA O-methyltransferase (LOC104601739), mRNA
104610722	2.2765	0.938732	CBL-interacting serine/threonine-protein kinase 25-like (LOC104610722), mRNA
104589265	2.27572	0.918428	serine carboxypeptidase-like 42 (LOC104589265), mRNA
104602041	2.27318	0.941346	fructose-bisphosphate aldolase 1, chloroplastic (LOC104602041), mRNA
104608514	2.26866	0.884268	putative disease resistance protein At1g50180 (LOC104608514), transcript variant X2, mRNA
104589746	2.26613	0.898654	probable LRR receptor-like serine/threonine-protein kinase At2g24230 (LOC104589746), mRNA
104590352	2.26481	0.854779	E3 ubiquitin-protein ligase PUB22 (LOC104590352), mRNA
104595228	2.26128	0.869255	DNA mismatch repair protein MSH7 (LOC104595228), transcript variant X2, mRNA
104612801	2.26115	0.835549	protein translation factor SUI1 homolog (LOC104612801), transcript variant X3, mRNA
104594432	2.25916	0.903532	uncharacterized LOC104594432 (LOC104594432), mRNA
104603316	2.25895	0.936399	CBL-interacting serine/threonine-protein kinase 25-like (LOC104603316), mRNA
104594186	2.25809	0.9315	tonoplast dicarboxylate transporter-like (LOC104594186), mRNA
104607989	2.24851	0.869035	formin-like protein 8 (LOC104607989), mRNA
104605432	2.24654	0.893006	VQ motif-containing protein 11-like (LOC104605432), mRNA
104593574	2.24079	0.920182	caffeoylshikimate esterase-like (LOC104593574), mRNA
104593517	2.23991	0.94116	L-ascorbate oxidase-like (LOC104593517), mRNA
104608469	2.237	0.897753	peroxidase 3-like (LOC104608469), mRNA
104602621	2.23026	0.93203	double-stranded RNA-binding protein 2-like (LOC104602621), mRNA
104589565	2.23024	0.932078	transcription factor TCP7-like (LOC104589565), mRNA
104593220	2.22826	0.921008	heavy metal-associated isoprenylated plant protein 21-like (LOC104593220), mRNA
104607010	2.22783	0.917671	probable WRKY transcription factor 7 (LOC104607010), mRNA
104602256	2.22445	0.819511	primary amine oxidase-like (LOC104602256), mRNA
104600966	2.22425	0.906429	immune-associated nucleotide-binding protein 8-like (LOC104600966), mRNA
104611357	2.22384	0.826412	protein CLT1, chloroplastic-like (LOC104611357), mRNA
104609912	2.2236	0.924324	uncharacterized protein At1g66480-like (LOC104609912), mRNA
104599959	2.21879	0.840042	glucuronoxylan 4-O-methyltransferase 1 (LOC104599959), mRNA
104608592	2.2175	0.935498	uncharacterized LOC104608592 (LOC104608592), mRNA
104601818	2.21743	0.833698	uncharacterized LOC104601818 (LOC104601818), mRNA
104592951	2.21578	0.92795	probable receptor-like protein kinase At4g10390 (LOC104592951), mRNA
104597360	2.21412	0.818004	peptide-N4-(N-acetyl-beta-glucosaminyl)asparagine amidase A-like (LOC104597360), mRNA
104588935	2.21375	0.892249	uncharacterized LOC104588935 (LOC104588935), ncRNA
104603000	2.21154	0.842945	probable carboxylesterase 6 (LOC104603000), mRNA
104593731	2.21001	0.822559	alcohol dehydrogenase-like 4 (LOC104593731), mRNA
104607861	2.20805	0.847053	G2/mitotic-specific cyclin S13-7-like (LOC104607861), mRNA
104600109	2.20796	0.840496	uncharacterized LOC104600109 (LOC104600109), mRNA
104590688	2.20521	0.915889	peptidyl-prolyl cis-trans isomerase FKBP16-4, chloroplastic (LOC104590688), mRNA
104586289	2.20494	0.839766	cysteine-rich repeat secretory protein 55-like (LOC104586289), mRNA
104590162	2.20439	0.93944	oxygen-evolving enhancer protein 3-2, chloroplastic-like (LOC104590162), mRNA
104609798	2.19767	0.896329	uncharacterized LOC104609798 (LOC104609798), mRNA
104611040	2.19753	0.893123	chaperone protein ClpB1 (LOC104611040), mRNA
104598529	2.19316	0.92385	probable aspartyl protease At4g16563 (LOC104598529), mRNA
104593806	2.1926	0.939137	metallothionein-like protein 2 (LOC104593806), mRNA
104593752	2.19215	0.83107	stress response protein NST1 (LOC104593752), transcript variant X2, mRNA
104587056	2.19194	0.810353	uncharacterized LOC104587056 (LOC104587056), transcript variant X1, ncRNA
104591797	2.1823	0.914204	glycerophosphodiester phosphodiesterase GDPD1, chloroplastic-like (LOC104591797), mRNA
104602226	2.17587	0.918648	chalcone synthase-like (LOC104602226), mRNA
104599777	2.17511	0.912318	uncharacterized GPI-anchored protein At4g28100-like (LOC104599777), mRNA
104602761	2.17426	0.936798	cytochrome P450 71A1-like (LOC104602761), mRNA
104606806	2.17165	0.894911	glycine-rich cell wall structural protein 2-like (LOC104606806), mRNA
104599884	2.16469	0.930035	histone H3.2 (LOC104599884), mRNA
104603194	2.1629	0.800329	uncharacterized LOC104603194 (LOC104603194), mRNA
104592088	2.16011	0.905342	guanine nucleotide exchange factor SRM1 (LOC104592088), transcript variant X4, mRNA
104604121	2.15958	0.857235	21 kDa protein-like (LOC104604121), mRNA
104594121	2.15865	0.935842	ethylene-responsive transcription factor 3-like (LOC104594121), mRNA
104598088	2.15138	0.910825	NAC domain-containing protein 100-like (LOC104598088), mRNA
104605074	2.14803	0.926168	uncharacterized LOC104605074 (LOC104605074), mRNA
104606630	2.14437	0.915194	nuclear transcription factor Y subunit B-3 (LOC104606630), mRNA
104597700	2.14236	0.918834	protein NDH-DEPENDENT CYCLIC ELECTRON FLOW 5 (LOC104597700), mRNA
104595777	2.1377	0.859347	elongation of fatty acids protein 3-like (LOC104595777), mRNA
104589699	2.13717	0.906677	auxin-induced protein 15A-like (LOC104589699), mRNA
104588992	2.13697	0.934308	pathogenesis-related protein STH-2-like (LOC104588992), mRNA
104612213	2.13643	0.908569	F-box/kelch-repeat protein At2g44130-like (LOC104612213), transcript variant X1, mRNA
104588567	2.13631	0.894815	UDP-glycosyltransferase 88F3-like (LOC104588567), partial mRNA
104608715	2.13601	0.890157	aspartic proteinase PCS1-like (LOC104608715), mRNA
104589984	2.13578	0.895799	NDR1/HIN1-Like protein 3-like (LOC104589984), mRNA
104590744	2.1357	0.842966	RING-H2 finger protein ATL70-like (LOC104590744), mRNA
104602004	2.13462	0.842973	cationic peroxidase 1-like (LOC104602004), mRNA
104608854	2.13271	0.807292	U-box domain-containing protein 44-like (LOC104608854), transcript variant X2, mRNA
104591538	2.12818	0.912724	uncharacterized LOC104591538 (LOC104591538), transcript variant X2, mRNA
104607140	2.12713	0.919721	pyruvate dehydrogenase (acetyl-transferring) kinase, mitochondrial (LOC104607140), mRNA
104588162	2.11629	0.927242	uncharacterized LOC104588162 (LOC104588162), mRNA
104585845	2.11451	0.861714	18.2 kDa class I heat shock protein-like (LOC104585845), mRNA
104591693	2.11029	0.842367	mavicyanin (LOC104591693), mRNA
104590529	2.10781	0.935071	limonoid UDP-glucosyltransferase (LOC104590529), mRNA
104608674	2.10685	0.866069	uncharacterized LOC104608674 (LOC104608674), mRNA
104603133	2.1065	0.898592	D-3-phosphoglycerate dehydrogenase 1, chloroplastic-like (LOC104603133), mRNA
104589017	2.10198	0.903918	uncharacterized LOC104589017 (LOC104589017), transcript variant X2, mRNA
104606726	2.09879	0.854793	U-box domain-containing protein 26-like (LOC104606726), mRNA
104586894	2.09723	0.862595	sugar transporter ERD6-like 5 (LOC104586894), mRNA
104598558	2.09547	0.92967	36.4 kDa proline-rich protein-like (LOC104598558), mRNA
104598559	2.09461	0.817825	14 kDa proline-rich protein DC2.15 (LOC104598559), mRNA
104596996	2.09159	0.911789	uncharacterized LOC104596996 (LOC104596996), transcript variant X2, mRNA
104594517	2.09142	0.924366	extensin (LOC104594517), mRNA
104601394	2.08529	0.898035	uncharacterized LOC104601394 (LOC104601394), mRNA
104600548	2.08396	0.929863	thiol protease aleurain-like (LOC104600548), mRNA
104592761	2.07713	0.937321	light-regulated protein-like (LOC104592761), mRNA
104596159	2.07525	0.851476	ABC transporter B family member 15-like (LOC104596159), mRNA
109115629	2.07451	0.880387	transcription factor MYB90-like (LOC109115629), mRNA
104597952	2.07421	0.918483	ureide permease 1-like (LOC104597952), transcript variant X3, mRNA
104610235	2.07345	0.935766	transcription termination factor MTEF1, chloroplastic (LOC104610235), mRNA
104590055	2.0727	0.888272	UDP-glycosyltransferase 88F3-like (LOC104590055), mRNA
104597569	2.07103	0.902087	homeobox-leucine zipper protein HOX11 (LOC104597569), transcript variant X2, mRNA
104604938	2.06555	0.91225	probable histone H2A.3 (LOC104604938), mRNA
104586010	2.06241	0.921806	uncharacterized LOC104586010 (LOC104586010), mRNA
104590166	2.05825	0.925914	thioredoxin-like protein CXXS1 (LOC104590166), mRNA
104606325	2.05792	0.929952	putative NAD kinase 3 (LOC104606325), transcript variant X5, mRNA
104594854	2.05377	0.937796	aquaporin PIP2-4-like (LOC104594854), mRNA
104588529	2.04771	0.827127	uncharacterized LOC104588529 (LOC104588529), ncRNA
104605526	2.04519	0.930723	thioredoxin H2-1-like (LOC104605526), mRNA
104588863	2.04404	0.93697	extensin-like (LOC104588863), mRNA
104590455	2.04234	0.937521	chlorophyll a-b binding protein 1D-like (LOC104590455), mRNA
104597658	2.04156	0.894898	ethylene-responsive transcription factor RAP2-11 (LOC104597658), mRNA
104603676	2.04009	0.931046	thioredoxin-like protein CDSP32, chloroplastic (LOC104603676), mRNA
104610009	2.03926	0.905727	transcription factor MYB114-like (LOC104610009), mRNA
104585588	2.03641	0.910619	uncharacterized LOC104585588 (LOC104585588), mRNA
104592755	2.03641	0.890728	trihelix transcription factor ASR3-like (LOC104592755), mRNA
104590727	2.03496	0.817426	receptor-like protein kinase FERONIA (LOC104590727), mRNA
104603640	2.03468	0.921744	glycerate dehydrogenase (LOC104603640), mRNA
104598540	2.03303	0.918531	putative glycerol-3-phosphate transporter 1 (LOC104598540), transcript variant X3, mRNA
104610395	2.03291	0.932422	glycine cleavage system H protein, mitochondrial (LOC104610395), mRNA
104610599	2.03287	0.935484	probable carboxylesterase 2 (LOC104610599), mRNA
104589067	2.03278	0.907943	zinc finger protein 3-like (LOC104589067), mRNA
104609070	2.03242	0.815624	F-box/kelch-repeat protein At1g51550 (LOC104609070), mRNA
104596592	2.02718	0.912986	thioredoxin H2-like (LOC104596592), mRNA
104612913	2.02605	0.929085	probable glutathione S-transferase (LOC104612913), mRNA
104596166	2.02518	0.905349	probable methyltransferase PMT15 (LOC104596166), transcript variant X2, mRNA
104604332	2.02505	0.936035	protein GDAP2 homolog (LOC104604332), mRNA
104600195	2.02404	0.927015	heat shock protein 83 (LOC104600195), mRNA
104603690	2.02207	0.849997	F-box protein SKIP23-like (LOC104603690), mRNA
104602558	2.02173	0.91033	transcription factor bHLH51-like (LOC104602558), mRNA
104590241	2.02003	0.927985	digalactosyldiacylglycerol synthase 1, chloroplastic (LOC104590241), mRNA
104590671	2.01499	0.90173	vitellogenin-like (LOC104590671), mRNA
104602260	2.0133	0.822676	flavonoid 3'-monooxygenase-like (LOC104602260), transcript variant X2, mRNA
104610931	2.01305	0.936213	Nelumbo nucifera ceruloplasmin (ferroxidase) (CP), mRNA
104606875	2.01296	0.921042	ethylene-responsive transcription factor ERF010 (LOC104606875), mRNA
104607275	2.01255	0.924132	protein OBERON 3 (LOC104607275), mRNA
104591181	2.01219	0.854112	probable glutathione S-transferase (LOC104591181), partial mRNA
104604366	2.00747	0.910137	protein PLANT CADMIUM RESISTANCE 2-like (LOC104604366), mRNA
104607405	2.00597	0.923574	ankyrin repeat-containing protein At2g01680-like (LOC104607405), mRNA
104605570	2.0039	0.856781	gibberellin-regulated protein 1-like (LOC104605570), mRNA
104596080	2.00282	0.930462	tubulin beta chain-like (LOC104596080), mRNA
104597064	2.0022	0.87683	uncharacterized LOC104597064 (LOC104597064), mRNA
104594243	2.0017	0.929319	heavy metal-associated isoprenylated plant protein 3-like (LOC104594243), transcript variant X2, mRNA
104610409	2.00146	0.856644	probable RNA-dependent RNA polymerase 1 (LOC104610409), transcript variant X6, mRNA
104599219	1.9993	0.820976	kinesin-like protein KIN-5D (LOC104599219), mRNA
104585684	1.99747	0.867858	protein NDR1-like (LOC104585684), mRNA
104598300	1.99412	0.921015	uncharacterized LOC104598300 (LOC104598300), ncRNA
104587353	1.98263	0.901097	protein enabled homolog (LOC104587353), mRNA
104607104	1.98219	0.899851	uncharacterized LOC104607104 (LOC104607104), mRNA
104596970	1.98194	0.915545	glycerol-3-phosphate 2-O-acyltransferase 6-like (LOC104596970), mRNA
104597709	1.97969	0.929622	E3 ubiquitin-protein ligase RING1-like (LOC104597709), transcript variant X2, mRNA
104608008	1.97893	0.899239	transcription factor MYB1R1-like (LOC104608008), mRNA
104601836	1.97458	0.93322	isoflavone reductase-like protein (LOC104601836), mRNA
104611165	1.97044	0.872317	uncharacterized LOC104611165 (LOC104611165), transcript variant X2, mRNA
104613429	1.9694	0.902191	probable glutathione S-transferase (LOC104613429), transcript variant X3, mRNA
104607517	1.96871	0.932271	fructose-bisphosphate aldolase 1, chloroplastic-like (LOC104607517), mRNA
104586278	1.96694	0.914706	uncharacterized LOC104586278 (LOC104586278), ncRNA
104594591	1.9667	0.812589	short-chain dehydrogenase TIC 32, chloroplastic (LOC104594591), transcript variant X2, mRNA
104588704	1.96635	0.808544	uncharacterized LOC104588704 (LOC104588704), mRNA
104606188	1.96344	0.928452	late embryogenesis abundant protein Lea5-D-like (LOC104606188), mRNA
104593592	1.96256	0.854029	uncharacterized LOC104593592 (LOC104593592), mRNA
104593007	1.96105	0.932016	photosystem II core complex proteins psbY, chloroplastic-like (LOC104593007), mRNA
104601900	1.95966	0.923664	zinc finger protein CONSTANS-LIKE 16 (LOC104601900), mRNA
104601961	1.95759	0.867583	uncharacterized LOC104601961 (LOC104601961), ncRNA
104591256	1.95745	0.920444	probable WRKY transcription factor 65 (LOC104591256), mRNA
104609775	1.95294	0.900457	probable LRR receptor-like serine/threonine-protein kinase At2g24230 (LOC104609775), mRNA
104610975	1.95226	0.925872	ferredoxin-thioredoxin reductase, variable chain-like (LOC104610975), mRNA
104612513	1.94731	0.847754	uncharacterized LOC104612513 (LOC104612513), mRNA
104600840	1.94659	0.898503	histone H4 (LOC104600840), mRNA
104607558	1.94281	0.919618	protein WALLS ARE THIN 1-like (LOC104607558), mRNA
104603922	1.94198	0.803975	uncharacterized LOC104603922 (LOC104603922), ncRNA
104604852	1.94153	0.887109	septum-promoting GTP-binding protein 1-like (LOC104604852), mRNA
104593455	1.94098	0.882795	cytochrome P450 78A9-like (LOC104593455), mRNA
104591923	1.94059	0.898186	probable BOI-related E3 ubiquitin-protein ligase 3 (LOC104591923), transcript variant X2, mRNA
104590286	1.94015	0.893969	UPF0481 protein At3g47200-like (LOC104590286), transcript variant X2, mRNA
104590813	1.93631	0.924029	NAD(P)H-quinone oxidoreductase subunit S, chloroplastic (LOC104590813), mRNA
104593197	1.93423	0.853252	carbonic anhydrase 2-like (LOC104593197), transcript variant X4, mRNA
104605349	1.93037	0.90528	RING-H2 finger protein ATL56-like (LOC104605349), mRNA
104604093	1.93	0.834303	dihydroflavonol 4-reductase-like (LOC104604093), mRNA
104606572	1.926	0.803797	kinesin-like protein KIN-12F (LOC104606572), mRNA
104603057	1.9248	0.873913	uncharacterized LOC104603057 (LOC104603057), mRNA
104595860	1.92439	0.92129	protein DMR6-LIKE OXYGENASE 1-like (LOC104595860), mRNA
104607251	1.92348	0.879011	type IV inositol polyphosphate 5-phosphatase 9 (LOC104607251), transcript variant X2, mRNA
104598092	1.92262	0.888781	photosynthetic NDH subunit of lumenal location 2, chloroplastic (LOC104598092), mRNA
104587233	1.92192	0.928322	iron-sulfur cluster assembly protein 1-like (LOC104587233), mRNA
109115955	1.91994	0.88208	uncharacterized LOC109115955 (LOC109115955), ncRNA
104612608	1.91991	0.931796	chlorophyll a-b binding protein 13, chloroplastic-like (LOC104612608), mRNA
104586367	1.91931	0.864336	uncharacterized LOC104586367 (LOC104586367), mRNA
104606593	1.91892	0.932202	chlorophyll a-b binding protein 151, chloroplastic (LOC104606593), mRNA
104600902	1.91801	0.924042	UDP-glycosyltransferase 79B30-like (LOC104600902), mRNA
104595824	1.916	0.835645	wall-associated receptor kinase-like 14 (LOC104595824), mRNA
104606614	1.91524	0.864797	uncharacterized LOC104606614 (LOC104606614), mRNA
104586882	1.91078	0.920217	uncharacterized LOC104586882 (LOC104586882), mRNA
104585906	1.90794	0.931789	photosystem II 5 kDa protein, chloroplastic-like (LOC104585906), mRNA
104592099	1.90626	0.913192	GEM-like protein 1 (LOC104592099), mRNA
104609964	1.90566	0.930324	tubulin beta-6 chain-like (LOC104609964), mRNA
104609780	1.90378	0.90808	zingipain-2-like (LOC104609780), transcript variant X2, mRNA
104586976	1.90375	0.931624	ferredoxin-like (LOC104586976), mRNA
104597992	1.90364	0.904585	probable inactive purple acid phosphatase 2 (LOC104597992), mRNA
109115174	1.9024	0.801051	uncharacterized LOC109115174 (LOC109115174), ncRNA
104589108	1.90029	0.924517	amino acid permease 6 (LOC104589108), mRNA
104605998	1.89766	0.899975	zinc finger protein STOP1 homolog (LOC104605998), mRNA
104600213	1.89766	0.928143	uncharacterized protein PAM68-like (LOC104600213), mRNA
104606213	1.89526	0.929767	ethylene-responsive transcription factor RAP2-3-like (LOC104606213), mRNA
104606401	1.8951	0.902665	heat shock factor protein HSF24 (LOC104606401), mRNA
104588009	1.89418	0.928177	uncharacterized LOC104588009 (LOC104588009), mRNA
104611828	1.89387	0.904743	methylsterol monooxygenase 1-1-like (LOC104611828), transcript variant X2, mRNA
104598641	1.88814	0.909669	homocysteine S-methyltransferase 2-like (LOC104598641), transcript variant X3, misc_RNA
104590138	1.88726	0.842353	probable galacturonosyltransferase-like 1 (LOC104590138), mRNA
104611999	1.88721	0.919549	uncharacterized LOC104611999 (LOC104611999), ncRNA
104602535	1.8863	0.896012	inactive receptor-like serine/threonine-protein kinase At2g40270 (LOC104602535), mRNA
104598799	1.88561	0.901338	uncharacterized LOC104598799 (LOC104598799), mRNA
104601273	1.88556	0.889098	F-box protein At1g67340-like (LOC104601273), mRNA
104601250	1.88415	0.931129	chlorophyll a-b binding protein CP29.1, chloroplastic-like (LOC104601250), mRNA
104607627	1.88111	0.890446	capsanthin/capsorubin synthase, chromoplastic-like (LOC104607627), mRNA
104587750	1.88031	0.832769	uncharacterized LOC104587750 (LOC104587750), transcript variant X3, misc_RNA
104605565	1.8781	0.91249	calcium-dependent protein kinase 18-like (LOC104605565), mRNA
104589998	1.87778	0.851683	protein CUP-SHAPED COTYLEDON 3-like (LOC104589998), mRNA
104606041	1.87692	0.91816	protein PLANT CADMIUM RESISTANCE 2-like (LOC104606041), mRNA
104606463	1.87583	0.869131	plant intracellular Ras-group-related LRR protein 5-like (LOC104606463), mRNA
104598998	1.87581	0.926822	histone H2A.1 (LOC104598998), mRNA
104598800	1.87467	0.92837	universal stress protein A-like protein (LOC104598800), transcript variant X2, mRNA
104585807	1.87126	0.922019	uncharacterized LOC104585807 (LOC104585807), mRNA
104605500	1.87026	0.926849	zinc finger A20 and AN1 domain-containing stress-associated protein 8-like (LOC104605500), mRNA
104612255	1.86822	0.929079	uncharacterized LOC104612255 (LOC104612255), mRNA
104598740	1.86487	0.914265	stachyose synthase (LOC104598740), mRNA
104607437	1.86329	0.825132	putative disease resistance RPP13-like protein 1 (LOC104607437), mRNA
104586094	1.86155	0.876417	omega-hydroxypalmitate O-feruloyl transferase-like (LOC104586094), mRNA
104601229	1.86147	0.929684	probable aquaporin PIP1-2 (LOC104601229), mRNA
104586314	1.85945	0.862774	transcription factor RAX2-like (LOC104586314), mRNA
104604503	1.85786	0.877442	monoglyceride lipase-like (LOC104604503), transcript variant X2, mRNA
104593438	1.85696	0.908094	hevamine-A-like (LOC104593438), mRNA
104600129	1.85284	0.854951	uncharacterized protein DDB_G0271670 (LOC104600129), mRNA
104587999	1.85116	0.905672	probable cytokinin riboside 5'-monophosphate phosphoribohydrolase LOGL10 (LOC104587999), mRNA
104613427	1.84989	0.91088	zeatin O-glucosyltransferase-like (LOC104613427), mRNA
104592856	1.84526	0.860469	uncharacterized LOC104592856 (LOC104592856), mRNA
104606895	1.8439	0.817688	uncharacterized LOC104606895 (LOC104606895), mRNA
104586975	1.84327	0.808681	transcription factor bHLH80 (LOC104586975), mRNA
104598560	1.84235	0.920712	14 kDa proline-rich protein DC2.15-like (LOC104598560), mRNA
104604469	1.84041	0.922363	uncharacterized LOC104604469 (LOC104604469), mRNA
104603615	1.83898	0.802579	protein POLLENLESS 3-LIKE 2 (LOC104603615), mRNA
104587436	1.83828	0.881825	uncharacterized LOC104587436 (LOC104587436), mRNA
104612712	1.83635	0.918882	F-box protein PP2-A13-like (LOC104612712), mRNA
104596192	1.83431	0.857848	uncharacterized LOC104596192 (LOC104596192), mRNA
104607838	1.83291	0.887371	17.8 kDa class I heat shock protein-like (LOC104607838), mRNA
104589792	1.83177	0.840668	crocetin glucosyltransferase, chloroplastic-like (LOC104589792), mRNA
109114640	1.83094	0.827609	granule-bound starch synthase 2, chloroplastic/amyloplastic-like (LOC109114640), mRNA
104596966	1.8298	0.877773	uncharacterized LOC104596966 (LOC104596966), transcript variant X2, mRNA
104605319	1.8298	0.84536	probable disease resistance protein At1g61300 (LOC104605319), mRNA
104604499	1.82926	0.896239	ABC transporter G family member 36-like (LOC104604499), mRNA
104603480	1.82447	0.904578	polygalacturonase inhibitor-like (LOC104603480), mRNA
104607556	1.81857	0.926271	cysteine protease RD19A-like (LOC104607556), mRNA
104592555	1.81514	0.906064	F-box/LRR-repeat protein 14-like (LOC104592555), transcript variant X2, misc_RNA
104610303	1.81425	0.922405	uncharacterized LOC104610303 (LOC104610303), ncRNA
104591113	1.81337	0.929464	zingipain-2-like (LOC104591113), mRNA
104587119	1.81237	0.861584	G2/mitotic-specific cyclin-2-like (LOC104587119), mRNA
104605847	1.81094	0.84236	probable receptor-like serine/threonine-protein kinase At5g57670 (LOC104605847), mRNA
104603248	1.80688	0.897719	shikimate O-hydroxycinnamoyltransferase-like (LOC104603248), mRNA
104595215	1.80557	0.807622	uncharacterized LOC104595215 (LOC104595215), mRNA
104594501	1.80176	0.926093	expansin-A8-like (LOC104594501), mRNA
104602024	1.80089	0.858082	uncharacterized LOC104602024 (LOC104602024), mRNA
104599975	1.79921	0.839071	probable LRR receptor-like serine/threonine-protein kinase At1g34110 (LOC104599975), mRNA
104611567	1.79829	0.909532	phospholipase A1-IIdelta (LOC104611567), mRNA
104590437	1.79731	0.894732	protein FAF-like, chloroplastic (LOC104590437), mRNA
104611993	1.79593	0.910261	serine--glyoxylate aminotransferase (LOC104611993), transcript variant X2, mRNA
104587343	1.79172	0.915607	aquaporin TIP1-1-like (LOC104587343), mRNA
104605383	1.7881	0.805592	uncharacterized LOC104605383 (LOC104605383), ncRNA
104592630	1.78786	0.820116	probable acyl-activating enzyme 5, peroxisomal (LOC104592630), mRNA
104610658	1.7876	0.918208	E3 ubiquitin-protein ligase RHA1B-like (LOC104610658), mRNA
104586285	1.78427	0.817227	dCTP pyrophosphatase 1-like (LOC104586285), mRNA
104587440	1.78427	0.901702	G patch domain-containing protein 8-like (LOC104587440), transcript variant X2, mRNA
104600022	1.78399	0.867315	uncharacterized LOC104600022 (LOC104600022), mRNA
104588697	1.78371	0.881302	U-box domain-containing protein 4 (LOC104588697), mRNA
104606510	1.78065	0.925288	ethylene-responsive transcription factor 3-like (LOC104606510), mRNA
104612590	1.77855	0.841789	uncharacterized LOC104612590 (LOC104612590), mRNA
104589170	1.77699	0.82269	putative glycine-rich cell wall structural protein 1 (LOC104589170), mRNA
104607648	1.77504	0.912745	uncharacterized LOC104607648 (LOC104607648), mRNA
104611544	1.77441	0.895537	cytochrome P450 89A2-like (LOC104611544), mRNA
104600474	1.77243	0.875674	17.4 kDa class III heat shock protein (LOC104600474), transcript variant X3, mRNA
104606575	1.7715	0.858591	uncharacterized LOC104606575 (LOC104606575), ncRNA
109115172	1.77125	0.82141	uncharacterized LOC109115172 (LOC109115172), transcript variant X2, ncRNA
104601975	1.77117	0.913632	uncharacterized LOC104601975 (LOC104601975), mRNA
104602498	1.77063	0.844369	CASP-like protein 4B1 (LOC104602498), mRNA
109115560	1.77009	0.801994	ankyrin repeat-containing protein ITN1-like (LOC109115560), transcript variant X2, mRNA
104605920	1.76994	0.927345	leucine-rich repeat extensin-like protein 5 (LOC104605920), mRNA
104599567	1.76987	0.890997	uncharacterized LOC104599567 (LOC104599567), mRNA
104609464	1.76901	0.928384	photosystem I reaction center subunit III, chloroplastic (LOC104609464), transcript variant X2, mRNA
104607913	1.76867	0.911809	tropinone reductase homolog At5g06060-like (LOC104607913), mRNA
104603541	1.76775	0.92828	delta(12)-fatty-acid desaturase FAD2-like (LOC104603541), mRNA
104602447	1.76518	0.825359	uncharacterized LOC104602447 (LOC104602447), mRNA
104604243	1.76485	0.892104	myb-related protein 308-like (LOC104604243), mRNA
104605103	1.75922	0.896852	uncharacterized LOC104605103 (LOC104605103), mRNA
104596601	1.7581	0.905266	thioredoxin H2-like (LOC104596601), mRNA
104611140	1.75735	0.92782	arabinogalactan peptide 13 (LOC104611140), mRNA
104611929	1.756	0.928012	photosystem I reaction center subunit II, chloroplastic (LOC104611929), mRNA
104592385	1.7549	0.911919	uncharacterized protein At1g15400 (LOC104592385), mRNA
104592877	1.75419	0.90442	F-box only protein 6-like (LOC104592877), transcript variant X2, mRNA
104605360	1.75357	0.924937	tetraspanin-8-like (LOC104605360), mRNA
104590029	1.75284	0.925838	actin-depolymerizing factor 5-like (LOC104590029), mRNA
104591754	1.74395	0.845387	uncharacterized LOC104591754 (LOC104591754), mRNA
104597529	1.74248	0.893363	beta-glucosidase 12-like (LOC104597529), mRNA
104598285	1.74246	0.856582	endochitinase EP3-like (LOC104598285), mRNA
104612942	1.74128	0.927262	protein LURP-one-related 8-like (LOC104612942), mRNA
104596777	1.73905	0.873617	uncharacterized N-acetyltransferase p20-like (LOC104596777), mRNA
104595012	1.73321	0.923437	chlorophyll a-b binding protein CP29.2, chloroplastic (LOC104595012), mRNA
104607723	1.73156	0.905328	GDSL esterase/lipase At5g03610-like (LOC104607723), mRNA
104597361	1.72651	0.865794	peptide-N4-(N-acetyl-beta-glucosaminyl)asparagine amidase A-like (LOC104597361), mRNA
104603353	1.72627	0.871525	zinc finger protein 1-like (LOC104603353), mRNA
104598717	1.72555	0.919309	uncharacterized N-acetyltransferase YoaA-like (LOC104598717), mRNA
104605351	1.72488	0.882878	RING-H2 finger protein ATL13-like (LOC104605351), mRNA
104599766	1.72469	0.858198	FAD-dependent urate hydroxylase-like (LOC104599766), transcript variant X2, mRNA
104613159	1.72374	0.910075	protein IQ-DOMAIN 1 (LOC104613159), transcript variant X3, mRNA
104603530	1.72353	0.858976	uncharacterized LOC104603530 (LOC104603530), mRNA
104590340	1.72341	0.840275	U-box domain-containing protein 28 (LOC104590340), mRNA
104604316	1.72329	0.926615	plastocyanin B'/B'' (LOC104604316), mRNA
104589183	1.72186	0.86523	uncharacterized LOC104589183 (LOC104589183), mRNA
104604953	1.72127	0.826976	uncharacterized LOC104604953 (LOC104604953), mRNA
104600908	1.71835	0.893666	dCTP pyrophosphatase 1-like (LOC104600908), mRNA
104612436	1.70946	0.924847	photosystem II reaction center W protein, chloroplastic-like (LOC104612436), transcript variant X2, mRNA
104594520	1.70853	0.893432	U-box domain-containing protein 16 (LOC104594520), mRNA
104604823	1.70737	0.848731	cellulose synthase-like protein G3 (LOC104604823), mRNA
104599435	1.70688	0.926657	auxin-repressed 12.5 kDa protein-like (LOC104599435), transcript variant X2, mRNA
104611729	1.70476	0.925439	uncharacterized LOC104611729 (LOC104611729), transcript variant X5, mRNA
104595576	1.70337	0.922604	glutamyl-tRNA reductase 1, chloroplastic-like (LOC104595576), mRNA
104610806	1.70198	0.89132	uncharacterized LOC104610806 (LOC104610806), mRNA
104588222	1.69978	0.901709	arabinogalactan peptide 22-like (LOC104588222), mRNA
104598241	1.69941	0.881832	non-specific phospholipase C4-like (LOC104598241), mRNA
104590303	1.69723	0.867335	F-box/kelch-repeat protein At5g26960 (LOC104590303), mRNA
104613349	1.69569	0.838583	uncharacterized LOC104613349 (LOC104613349), mRNA
104608865	1.69473	0.807388	triacylglycerol lipase SDP1-like (LOC104608865), mRNA
104603713	1.6917	0.875261	uncharacterized LOC104603713 (LOC104603713), mRNA
104599982	1.69126	0.901874	cationic peroxidase 1-like (LOC104599982), transcript variant X2, mRNA
104602541	1.689	0.922948	histone H4 (LOC104602541), mRNA
104588272	1.68887	0.919715	cytochrome P450 98A2 (LOC104588272), mRNA
104610185	1.68875	0.913901	uncharacterized LOC104610185 (LOC104610185), mRNA
104588246	1.68813	0.81109	serine/threonine-protein kinase Aurora-1 (LOC104588246), transcript variant X3, mRNA
104610380	1.68636	0.860703	plant intracellular Ras-group-related LRR protein 5-like (LOC104610380), mRNA
104612382	1.6856	0.890687	putative glycine-rich cell wall structural protein 1 (LOC104612382), mRNA
104602531	1.6855	0.897423	protein LIGHT-DEPENDENT SHORT HYPOCOTYLS 5 (LOC104602531), mRNA
104594856	1.68459	0.88027	uncharacterized LOC104594856 (LOC104594856), mRNA
104589739	1.68419	0.886428	peroxidase P7-like (LOC104589739), mRNA
104612811	1.6838	0.870886	uncharacterized LOC104612811 (LOC104612811), mRNA
104596258	1.68236	0.857669	transcription factor MYB1R1-like (LOC104596258), mRNA
104606681	1.6823	0.88391	NAD(P)H-quinone oxidoreductase subunit M, chloroplastic (LOC104606681), mRNA
104609750	1.67827	0.869399	enoyl-CoA delta isomerase 2, peroxisomal-like (LOC104609750), mRNA
104599953	1.67522	0.882279	peroxidase 12-like (LOC104599953), mRNA
104585613	1.67522	0.873879	glycine-rich cell wall structural protein 1.8-like (LOC104585613), mRNA
104605549	1.6735	0.870342	chaperone protein dnaJ 11, chloroplastic (LOC104605549), mRNA
104606460	1.6725	0.907179	uncharacterized LOC104606460 (LOC104606460), mRNA
109114936	1.67042	0.877614	uncharacterized LOC109114936 (LOC109114936), ncRNA
104590584	1.67	0.916811	umecyanin-like (LOC104590584), mRNA
104593061	1.6691	0.875117	high-affinity nitrate transporter-activating protein 2.1-like (LOC104593061), mRNA
104612117	1.66904	0.908809	uncharacterized LOC104612117 (LOC104612117), mRNA
104610288	1.6682	0.861095	ABC transporter G family member 14 (LOC104610288), mRNA
104593213	1.66774	0.917417	formate dehydrogenase, mitochondrial (LOC104593213), mRNA
104586453	1.66769	0.925088	protochlorophyllide reductase-like (LOC104586453), mRNA
104606174	1.66363	0.845945	transcription factor HEC2-like (LOC104606174), mRNA
104588136	1.66184	0.900023	ADP-ribosylation factor 2-like (LOC104588136), mRNA
104592482	1.66118	0.90453	PTI1-like tyrosine-protein kinase At3g15890 (LOC104592482), mRNA
104605680	1.65926	0.924586	chlorophyll a-b binding protein 13, chloroplastic (LOC104605680), mRNA
104594333	1.65839	0.9244	chlorophyll a-b binding protein 8, chloroplastic (LOC104594333), mRNA
104607072	1.65637	0.892558	galactinol synthase 2-like (LOC104607072), mRNA
104612945	1.65512	0.861219	cyclin-dependent kinase B1-1 (LOC104612945), mRNA
104600594	1.65325	0.826825	NAD(P)H-quinone oxidoreductase subunit U, chloroplastic (LOC104600594), mRNA
104595206	1.65253	0.810223	heat stress transcription factor C-1 (LOC104595206), mRNA
104594345	1.65114	0.924187	photosystem I reaction center subunit V, chloroplastic (LOC104594345), mRNA
104610598	1.64824	0.883607	probable carboxylesterase 2 (LOC104610598), mRNA
104607575	1.64692	0.837523	sucrose transport protein SUC4 (LOC104607575), mRNA
104599823	1.64256	0.874718	E3 ubiquitin-protein ligase At3g02290 (LOC104599823), mRNA
104601190	1.64229	0.915979	uncharacterized LOC104601190 (LOC104601190), transcript variant X2, mRNA
104607932	1.63985	0.912483	uncharacterized LOC104607932 (LOC104607932), mRNA
104587699	1.63462	0.923237	chlorophyll a-b binding protein of LHCII type 1-like (LOC104587699), mRNA
104587463	1.6336	0.909566	cytochrome P450 71A1-like (LOC104587463), mRNA
104600138	1.63196	0.922508	proline-rich protein 4-like (LOC104600138), mRNA
104600864	1.6314	0.875248	phosphoenolpyruvate carboxylase kinase 1-like (LOC104600864), mRNA
104588073	1.63095	0.852185	flagellar radial spoke protein 5 (LOC104588073), transcript variant X2, mRNA
104593801	1.62874	0.806053	outer envelope pore protein 16, chloroplastic-like (LOC104593801), mRNA
104591898	1.62869	0.889834	nudix hydrolase 12, mitochondrial-like (LOC104591898), transcript variant X1, mRNA
104593967	1.62851	0.917747	uncharacterized LOC104593967 (LOC104593967), mRNA
104608665	1.62806	0.908121	F-box protein FBW2 (LOC104608665), transcript variant X3, mRNA
104602381	1.62625	0.857559	dynein light chain 1, cytoplasmic-like (LOC104602381), mRNA
104592072	1.62571	0.86587	lachrymatory-factor synthase-like (LOC104592072), mRNA
104606148	1.62486	0.918965	stress-related protein-like (LOC104606148), mRNA
104602622	1.62366	0.856988	uncharacterized LOC104602622 (LOC104602622), mRNA
104602183	1.62022	0.915146	uncharacterized LOC104602183 (LOC104602183), mRNA
104613324	1.61884	0.863868	E3 ubiquitin-protein ligase RHA2A-like (LOC104613324), mRNA
104600636	1.61792	0.82346	ras-associated and pleckstrin homology domains-containing protein 1-like (LOC104600636), mRNA
104611681	1.61781	0.917609	zinc finger protein 4-like (LOC104611681), mRNA
104585664	1.61745	0.893721	transcription factor CPC-like (LOC104585664), mRNA
104598813	1.61683	0.914541	putative beta-D-xylosidase (LOC104598813), mRNA
104611183	1.61609	0.879864	expansin-A15-like (LOC104611183), transcript variant X3, mRNA
104602437	1.61509	0.912655	DELLA protein GAI1 (LOC104602437), mRNA
104601204	1.61504	0.882321	protein NRT1/ PTR FAMILY 8.1-like (LOC104601204), transcript variant X5, mRNA
104591964	1.61491	0.907709	galactinol--sucrose galactosyltransferase-like (LOC104591964), mRNA
104585817	1.61345	0.811778	molybdate transporter 1 (LOC104585817), mRNA
104604902	1.61322	0.910777	peroxidase 3 (LOC104604902), mRNA
104587227	1.61149	0.912889	probable nucleoredoxin 1 (LOC104587227), mRNA
104605929	1.6104	0.880215	inositol-3-phosphate synthase-like (LOC104605929), mRNA
104605038	1.60822	0.919646	transcription factor bHLH147-like (LOC104605038), transcript variant X2, mRNA
104596814	1.60662	0.922226	BURP domain-containing protein 6-like (LOC104596814), mRNA
104596997	1.60572	0.898331	transcription factor DIVARICATA-like (LOC104596997), mRNA
104590757	1.60513	0.883882	uncharacterized LOC104590757 (LOC104590757), mRNA
104588229	1.60406	0.870996	probable inositol oxygenase (LOC104588229), transcript variant X2, mRNA
104594823	1.60125	0.892352	fasciclin-like arabinogalactan protein 11 (LOC104594823), mRNA
104600917	1.59952	0.920946	polyubiquitin (LOC104600917), mRNA
104598328	1.59894	0.848456	putative serine/threonine-protein kinase (LOC104598328), mRNA
104609924	1.59759	0.896411	GATA transcription factor 20-like (LOC104609924), mRNA
104609992	1.59075	0.877043	HMG-Y-related protein A (LOC104609992), mRNA
104600252	1.58652	0.882149	RING-H2 finger protein ATL67-like (LOC104600252), mRNA
104610687	1.58534	0.854325	two-component response regulator ORR24-like (LOC104610687), mRNA
104605421	1.58496	0.849997	heptahelical transmembrane protein 2 (LOC104605421), mRNA
104601150	1.58496	0.828441	copper transporter 2-like (LOC104601150), mRNA
104607836	1.58395	0.830003	17.8 kDa class I heat shock protein-like (LOC104607836), mRNA
104589459	1.58019	0.867927	scopoletin glucosyltransferase-like (LOC104589459), mRNA
104599875	1.57998	0.831132	RING-H2 finger protein ATL78 (LOC104599875), mRNA
104601206	1.57967	0.893246	transcription factor DIVARICATA-like (LOC104601206), mRNA
104612882	1.5783	0.913192	uncharacterized LOC104612882 (LOC104612882), mRNA
104591143	1.57699	0.83096	auxin-induced protein X10A-like (LOC104591143), mRNA
104602186	1.57613	0.919584	uncharacterized LOC104602186 (LOC104602186), mRNA
104599764	1.57498	0.858178	uncharacterized LOC104599764 (LOC104599764), mRNA
104585806	1.5736	0.91624	uncharacterized LOC104585806 (LOC104585806), mRNA
104601152	1.57102	0.807161	7-deoxyloganetic acid glucosyltransferase-like (LOC104601152), transcript variant X3, mRNA
104599265	1.57	0.842622	uncharacterized LOC104599265 (LOC104599265), ncRNA
104610402	1.56981	0.895049	ribose-phosphate pyrophosphokinase 1 (LOC104610402), transcript variant X2, mRNA
104608285	1.5694	0.916013	chaperone protein dnaJ 11, chloroplastic-like (LOC104608285), mRNA
104605931	1.56924	0.918008	chlorophyll a-b binding protein CP24 10A, chloroplastic (LOC104605931), mRNA
104610284	1.56512	0.893384	probable carotenoid cleavage dioxygenase 4, chloroplastic (LOC104610284), mRNA
104604112	1.56453	0.807422	E3 ubiquitin-protein ligase ATL6-like (LOC104604112), mRNA
104611050	1.56036	0.841638	glutamate decarboxylase 4-like (LOC104611050), mRNA
104603392	1.55911	0.826453	probable bifunctional methylthioribulose-1-phosphate dehydratase/enolase-phosphatase E1 1 (LOC104603392), transcript variant X2, mRNA
104597076	1.55616	0.880807	extensin-3-like (LOC104597076), mRNA
104612379	1.55485	0.842849	uncharacterized GPI-anchored protein At3g06035 (LOC104612379), mRNA
104601342	1.55412	0.917485	photosystem I subunit O (LOC104601342), mRNA
104589009	1.55242	0.853465	adenylate isopentenyltransferase 3, chloroplastic-like (LOC104589009), mRNA
104607473	1.54654	0.819552	indole-3-acetic acid-induced protein ARG7-like (LOC104607473), mRNA
104596078	1.54584	0.819112	sugar phosphatase YfbT (LOC104596078), mRNA
104589447	1.54432	0.847094	putative glycine-rich cell wall structural protein 1 (LOC104589447), mRNA
104607071	1.54397	0.9083	chloroplast stem-loop binding protein of 41 kDa b, chloroplastic (LOC104607071), transcript variant X2, mRNA
104600057	1.5438	0.877071	E3 ubiquitin-protein ligase RNF167-like (LOC104600057), mRNA
104602931	1.54249	0.875358	universal stress protein A-like protein (LOC104602931), transcript variant X2, mRNA
104611438	1.53954	0.901847	pentatricopeptide repeat-containing protein At1g31920 (LOC104611438), mRNA
104595173	1.53941	0.916061	photosystem I reaction center subunit VI, chloroplastic-like (LOC104595173), mRNA
104597726	1.53941	0.848697	cyclic dof factor 1-like (LOC104597726), mRNA
104607567	1.53904	0.900773	lon protease 2-like (LOC104607567), mRNA
104612013	1.53893	0.894327	uncharacterized protein At2g37660, chloroplastic (LOC104612013), mRNA
104610661	1.53869	0.886586	two-pore potassium channel 3-like (LOC104610661), transcript variant X3, mRNA
104603441	1.5377	0.912903	uncharacterized LOC104603441 (LOC104603441), mRNA
104590402	1.53666	0.902376	putative nuclease HARBI1 (LOC104590402), mRNA
104593787	1.53654	0.888004	probable serine/threonine-protein kinase WNK4 (LOC104593787), transcript variant X2, mRNA
104593150	1.53594	0.911692	uncharacterized LOC104593150 (LOC104593150), ncRNA
104595745	1.53483	0.888657	protein indeterminate-domain 1-like (LOC104595745), mRNA
104608433	1.53339	0.88433	protein trichome birefringence-like 38 (LOC104608433), mRNA
104611634	1.53327	0.902315	LOB domain-containing protein 38-like (LOC104611634), mRNA
104612099	1.53012	0.90175	spermidine sinapoyl-CoA acyltransferase-like (LOC104612099), mRNA
104587945	1.52985	0.882087	leucine-rich repeat extensin-like protein 3 (LOC104587945), mRNA
104599476	1.52874	0.906553	triose phosphate/phosphate translocator, chloroplastic (LOC104599476), mRNA
104586075	1.52722	0.904874	aspartic proteinase-like protein 2 (LOC104586075), mRNA
104590530	1.52707	0.824086	UDP-glycosyltransferase 84B2-like (LOC104590530), mRNA
104599565	1.52427	0.861577	uncharacterized LOC104599565 (LOC104599565), mRNA
104590305	1.52229	0.885547	protein NRT1/ PTR FAMILY 3.1-like (LOC104590305), mRNA
104586435	1.52138	0.862905	ultraviolet-B receptor UVR8-like (LOC104586435), transcript variant X2, mRNA
104602971	1.52054	0.872626	3-ketoacyl-CoA synthase 6-like (LOC104602971), mRNA
104601965	1.51997	0.906284	CCG-binding protein 1 (LOC104601965), mRNA
104599427	1.51544	0.803274	uncharacterized LOC104599427 (LOC104599427), mRNA
104585878	1.51497	0.90358	magnesium-chelatase subunit ChlH, chloroplastic (LOC104585878), mRNA
104604234	1.5137	0.862588	actin-depolymerizing factor 5-like (LOC104604234), mRNA
104590528	1.51367	0.913632	F-box protein GID2-like (LOC104590528), mRNA
104585771	1.51102	0.914403	caffeic acid 3-O-methyltransferase 1 (LOC104585771), mRNA
104592350	1.51049	0.914981	uncharacterized LOC104592350 (LOC104592350), mRNA
104597911	1.50848	0.892352	photosynthetic NDH subunit of subcomplex B 4, chloroplastic (LOC104597911), mRNA
109114745	1.50745	0.883064	dof zinc finger protein DOF5.4 (LOC109114745), mRNA
104585752	1.5067	0.891891	probable histone H2A.3 (LOC104585752), mRNA
104602534	1.50507	0.873727	uncharacterized LOC104602534 (LOC104602534), transcript variant X2, ncRNA
104601061	1.50376	0.845835	aspartic proteinase PCS1 (LOC104601061), mRNA
104604934	1.50375	0.914554	oxygen-evolving enhancer protein 3-2, chloroplastic-like (LOC104604934), mRNA
104610279	1.50314	0.907206	uncharacterized LOC104610279 (LOC104610279), transcript variant X3, mRNA
104589551	1.50123	0.905307	histone H4 (LOC104589551), mRNA
104602513	1.50106	0.906188	abscisic acid receptor PYL4 (LOC104602513), mRNA
104597373	1.50011	0.913832	uncharacterized LOC104597373 (LOC104597373), ncRNA
104604699	1.49873	0.910419	rhodanese-like domain-containing protein 14, chloroplastic (LOC104604699), mRNA
104592744	1.49848	0.873817	uncharacterized LOC104592744 (LOC104592744), transcript variant X3, misc_RNA
104596510	1.49742	0.914465	photosystem I reaction center subunit II, chloroplastic (LOC104596510), mRNA
104600289	1.49154	0.913385	protein CURVATURE THYLAKOID 1A, chloroplastic-like (LOC104600289), mRNA
104588598	1.48937	0.913357	photosystem I reaction center subunit N, chloroplastic-like (LOC104588598), mRNA
104611654	1.48761	0.904083	subtilisin-like protease SBT1.7 (LOC104611654), mRNA
104586541	1.48706	0.825056	probable WRKY transcription factor 65 (LOC104586541), transcript variant X2, mRNA
104609768	1.48679	0.892779	tubby-like F-box protein 9 (LOC104609768), mRNA
104597768	1.48522	0.819291	VQ motif-containing protein 25-like (LOC104597768), mRNA
104612093	1.48512	0.873665	probable membrane-associated kinase regulator 1 (LOC104612093), mRNA
104595761	1.48388	0.908307	BES1/BZR1 homolog protein 2 (LOC104595761), mRNA
104612976	1.48125	0.870913	probable LRR receptor-like serine/threonine-protein kinase At1g06840 (LOC104612976), mRNA
104588316	1.48081	0.817406	5'-adenylylsulfate reductase 1, chloroplastic-like (LOC104588316), mRNA
104597071	1.48035	0.889951	BEL1-like homeodomain protein 9 (LOC104597071), mRNA
104593957	1.47815	0.899177	phytolongin Phyl1.1-like (LOC104593957), transcript variant X3, mRNA
104601341	1.47623	0.867452	B3 domain-containing protein At2g36080-like (LOC104601341), mRNA
104588557	1.47413	0.901929	FT-interacting protein 1 (LOC104588557), mRNA
104597300	1.47002	0.905039	ankyrin-3-like (LOC104597300), mRNA
104605944	1.46945	0.823501	acyl-coenzyme A oxidase 2, peroxisomal (LOC104605944), mRNA
104598856	1.46544	0.833299	histone H1-like (LOC104598856), transcript variant X4, mRNA
104592682	1.46542	0.912036	glyceraldehyde-3-phosphate dehydrogenase A, chloroplastic (LOC104592682), mRNA
104592317	1.46368	0.894911	probable inactive receptor kinase At2g26730 (LOC104592317), mRNA
104587608	1.46346	0.818197	uncharacterized LOC104587608 (LOC104587608), transcript variant X2, mRNA
104599484	1.46311	0.897994	glutaredoxin-C9-like (LOC104599484), mRNA
104589481	1.46223	0.812693	lysosomal Pro-X carboxypeptidase-like (LOC104589481), mRNA
104588342	1.46184	0.91044	photosystem I reaction center subunit psaK, chloroplastic-like (LOC104588342), mRNA
104596917	1.46098	0.879685	plant cysteine oxidase 2-like (LOC104596917), mRNA
104596961	1.46002	0.898179	auxin transporter-like protein 2 (LOC104596961), mRNA
104613206	1.45949	0.912098	uncharacterized LOC104613206 (LOC104613206), mRNA
104600120	1.45874	0.891788	probable trehalose-phosphate phosphatase J (LOC104600120), mRNA
104599788	1.45866	0.910591	metacaspase-4 (LOC104599788), mRNA
104605314	1.45742	0.847871	uncharacterized LOC104605314 (LOC104605314), transcript variant X2, mRNA
104605705	1.45666	0.901881	protein THYLAKOID FORMATION1, chloroplastic-like (LOC104605705), mRNA
104595847	1.45508	0.90164	CCG-binding protein 1-like (LOC104595847), mRNA
104586169	1.455	0.811303	monothiol glutaredoxin-S11-like (LOC104586169), mRNA
104591335	1.45437	0.80282	uncharacterized LOC104591335 (LOC104591335), mRNA
104598796	1.45045	0.86331	pyrophosphate-energized vacuolar membrane proton pump (LOC104598796), mRNA
104594659	1.44973	0.835391	caffeoylshikimate esterase-like (LOC104594659), mRNA
104605542	1.44968	0.888072	thaumatin-like protein 1 (LOC104605542), mRNA
104588388	1.44689	0.887412	NAD(P)H-quinone oxidoreductase subunit N, chloroplastic (LOC104588388), mRNA
104588442	1.44671	0.904482	uncharacterized LOC104588442 (LOC104588442), mRNA
104586887	1.44658	0.885045	uncharacterized protein At4g15545 (LOC104586887), transcript variant X2, mRNA
104596174	1.44582	0.871195	type IV inositol polyphosphate 5-phosphatase 7-like (LOC104596174), mRNA
104609819	1.44533	0.905266	trihelix transcription factor ASIL2 (LOC104609819), mRNA
104609545	1.44425	0.911314	photosystem II reaction center W protein, chloroplastic (LOC104609545), mRNA
104609438	1.44389	0.864466	chaperone protein dnaJ 20, chloroplastic-like (LOC104609438), mRNA
104592199	1.44204	0.87317	probable chlorophyll(ide) b reductase NYC1, chloroplastic (LOC104592199), mRNA
104592109	1.44173	0.858082	photosynthetic NDH subunit of subcomplex B 3, chloroplastic (LOC104592109), mRNA
104605128	1.44154	0.854105	zinc finger protein 6-like (LOC104605128), mRNA
104608597	1.44001	0.873321	mitochondrial uncoupling protein 5-like (LOC104608597), mRNA
104587725	1.43935	0.908644	cationic amino acid transporter 2, vacuolar-like (LOC104587725), mRNA
104604488	1.43907	0.883249	clavaminate synthase-like protein At3g21360 (LOC104604488), mRNA
104601999	1.43823	0.911555	oxygen-evolving enhancer protein 1, chloroplastic (LOC104601999), mRNA
104597296	1.43665	0.863599	probable serine/threonine-protein kinase DDB_G0272254 (LOC104597296), mRNA
104597930	1.43576	0.822077	NAC domain-containing protein 100-like (LOC104597930), mRNA
104587323	1.43519	0.902246	pheophorbide a oxygenase, chloroplastic-like (LOC104587323), mRNA
104594630	1.43414	0.899212	aquaporin TIP1-3-like (LOC104594630), mRNA
104592382	1.43107	0.830175	uncharacterized LOC104592382 (LOC104592382), mRNA
104588278	1.42968	0.877814	mediator of RNA polymerase II transcription subunit 15a-like (LOC104588278), mRNA
104587909	1.42313	0.909236	probable pectate lyase 8 (LOC104587909), mRNA
104586728	1.42219	0.906188	uncharacterized LOC104586728 (LOC104586728), mRNA
104588605	1.42194	0.909766	pyrophosphate-energized vacuolar membrane proton pump-like (LOC104588605), mRNA
104605387	1.42059	0.899645	S-adenosylmethionine decarboxylase proenzyme-like (LOC104605387), mRNA
104598787	1.42029	0.896666	calvin cycle protein CP12-1, chloroplastic (LOC104598787), mRNA
104612951	1.41907	0.851016	probable LRR receptor-like serine/threonine-protein kinase At5g48740 (LOC104612951), mRNA
104612550	1.41855	0.908699	photosystem II repair protein PSB27-H1, chloroplastic (LOC104612550), mRNA
104604182	1.41815	0.899989	probable E3 ubiquitin-protein ligase RHC1A (LOC104604182), mRNA
104586724	1.41705	0.909036	homeobox-leucine zipper protein HAT5 (LOC104586724), mRNA
104596363	1.41598	0.896797	uncharacterized LOC104596363 (LOC104596363), mRNA
104601597	1.41591	0.840028	auxin-responsive protein SAUR71-like (LOC104601597), mRNA
104592320	1.41477	0.89026	pleiotropic drug resistance protein 1-like (LOC104592320), mRNA
104606140	1.41467	0.898751	rapid alkalinization factor-like (LOC104606140), mRNA
104593206	1.41303	0.886731	2-methylene-furan-3-one reductase-like (LOC104593206), transcript variant X2, mRNA
104608240	1.41291	0.843482	E3 ubiquitin-protein ligase RMA1H1-like (LOC104608240), mRNA
104611136	1.41249	0.892448	flavonoid 3',5'-methyltransferase-like (LOC104611136), mRNA
104592887	1.41249	0.892421	F-box protein At1g67340 (LOC104592887), mRNA
104597117	1.41173	0.824306	ethylene receptor 2-like (LOC104597117), transcript variant X3, mRNA
104591472	1.40972	0.845931	titin (LOC104591472), transcript variant X13, mRNA
104602630	1.40831	0.830093	patatin-like protein 6 (LOC104602630), transcript variant X3, mRNA
104603141	1.40791	0.876527	uncharacterized LOC104603141 (LOC104603141), ncRNA
104609004	1.40739	0.905823	citrate synthase, glyoxysomal (LOC104609004), mRNA
104612978	1.40484	0.817963	uncharacterized LOC104612978 (LOC104612978), mRNA
104588484	1.40438	0.904454	peroxisomal (S)-2-hydroxy-acid oxidase GLO1 (LOC104588484), transcript variant X3, mRNA
104591573	1.40386	0.90914	photosystem II core complex proteins psbY, chloroplastic-like (LOC104591573), mRNA
104587933	1.4034	0.884646	pathogen-related protein-like (LOC104587933), mRNA
104603059	1.40285	0.891994	protein CHUP1, chloroplastic (LOC104603059), mRNA
104612940	1.39966	0.902638	uncharacterized LOC104612940 (LOC104612940), mRNA
104599302	1.3975	0.907564	histone H2A-like (LOC104599302), mRNA
104591158	1.39694	0.873005	cytochrome P450 709B2 (LOC104591158), mRNA
104605943	1.39682	0.904922	probable beta-D-xylosidase 7 (LOC104605943), mRNA
104606042	1.39174	0.906511	phosphoglycerate kinase, chloroplastic-like (LOC104606042), mRNA
104591798	1.39088	0.824609	NAC domain-containing protein 83-like (LOC104591798), mRNA
104609680	1.39072	0.847142	auxin transporter-like protein 3 (LOC104609680), mRNA
104600763	1.38705	0.881261	serine acetyltransferase 5-like (LOC104600763), mRNA
104607107	1.38449	0.809356	uncharacterized LOC104607107 (LOC104607107), mRNA
104587462	1.38435	0.868367	DNA (cytosine-5)-methyltransferase 1-like (LOC104587462), transcript variant X2, mRNA
104586579	1.383	0.901021	AAA-ATPase ASD, mitochondrial-like (LOC104586579), mRNA
104589928	1.38171	0.864666	chaperone protein dnaJ 20, chloroplastic-like (LOC104589928), transcript variant X2, mRNA
104598511	1.3778	0.895902	transcription factor UNE10 (LOC104598511), transcript variant X3, mRNA
104611452	1.37673	0.834352	tenascin-X-like (LOC104611452), mRNA
104611355	1.37535	0.899659	trihelix transcription factor ASIL1 (LOC104611355), mRNA
104587485	1.37462	0.893838	uncharacterized LOC104587485 (LOC104587485), transcript variant X2, mRNA
104611371	1.37408	0.852653	uncharacterized LOC104611371 (LOC104611371), mRNA
104605246	1.37314	0.883752	endochitinase PR4-like (LOC104605246), mRNA
104611665	1.37287	0.848126	probable esterase D14L (LOC104611665), mRNA
104587429	1.3725	0.857717	leucine-rich repeat receptor-like protein kinase PXC1 (LOC104587429), mRNA
104588881	1.37239	0.906119	uncharacterized protein At2g27730, mitochondrial (LOC104588881), mRNA
104591570	1.3711	0.903924	uncharacterized LOC104591570 (LOC104591570), mRNA
104593351	1.36905	0.84922	NDR1/HIN1-like protein 12 (LOC104593351), mRNA
104613026	1.3685	0.906209	zinc finger A20 and AN1 domain-containing stress-associated protein 8-like (LOC104613026), mRNA
104593925	1.36828	0.907936	chlorophyll a-b binding protein CP26, chloroplastic (LOC104593925), mRNA
104597022	1.36797	0.858494	IRK-interacting protein-like (LOC104597022), transcript variant X4, mRNA
104612043	1.36684	0.833519	GDSL esterase/lipase At1g71250-like (LOC104612043), mRNA
104596097	1.36359	0.800171	serine racemase (LOC104596097), transcript variant X2, mRNA
104612145	1.36266	0.845236	transcription factor bHLH30-like (LOC104612145), mRNA
104588383	1.36201	0.831221	uncharacterized N-acetyltransferase ycf52 (LOC104588383), transcript variant X2, mRNA
104607256	1.36124	0.896205	uncharacterized LOC104607256 (LOC104607256), mRNA
104593439	1.36024	0.874216	acidic endochitinase-like (LOC104593439), mRNA
104607169	1.35934	0.906009	uncharacterized LOC104607169 (LOC104607169), mRNA
104590299	1.35837	0.897753	E3 ubiquitin-protein ligase RGLG1-like (LOC104590299), mRNA
104594920	1.35797	0.893542	bifunctional monothiol glutaredoxin-S16, chloroplastic (LOC104594920), mRNA
104588897	1.35773	0.840427	polyphenol oxidase C, chloroplastic-like (LOC104588897), mRNA
109114590	1.35553	0.880126	uncharacterized LOC109114590 (LOC109114590), transcript variant X2, ncRNA
104606730	1.35517	0.906745	photosystem I reaction center subunit N, chloroplastic-like (LOC104606730), mRNA
104594388	1.35445	0.836622	uncharacterized LOC104594388 (LOC104594388), ncRNA
104595403	1.35352	0.836622	equilibrative nucleotide transporter 8 (LOC104595403), mRNA
104607385	1.34948	0.905782	15.7 kDa heat shock protein, peroxisomal (LOC104607385), mRNA
104609975	1.34757	0.901028	DELLA protein GAI1-like (LOC104609975), mRNA
104611792	1.34559	0.810051	BTB/POZ domain-containing protein At3g19850-like (LOC104611792), mRNA
104606488	1.34532	0.813346	uncharacterized LOC104606488 (LOC104606488), mRNA
104603027	1.34381	0.875984	uncharacterized LOC104603027 (LOC104603027), mRNA
104599883	1.33994	0.895042	fructose-1,6-bisphosphatase, cytosolic (LOC104599883), mRNA
104607263	1.33984	0.838129	purple acid phosphatase 4-like (LOC104607263), transcript variant X2, mRNA
104602638	1.33555	0.90581	chlorophyll a-b binding protein 6A, chloroplastic-like (LOC104602638), mRNA
104598615	1.33525	0.884749	protein MARD1 (LOC104598615), mRNA
104608771	1.33457	0.893418	uncharacterized LOC104608771 (LOC104608771), mRNA
104589275	1.33297	0.898833	peroxidase 43-like (LOC104589275), mRNA
104602940	1.3254	0.90464	geranylgeranyl diphosphate reductase, chloroplastic (LOC104602940), partial mRNA
104596193	1.32486	0.860049	calcium-dependent protein kinase 26-like (LOC104596193), mRNA
104587473	1.32451	0.859857	dirigent protein 22-like (LOC104587473), mRNA
104593359	1.32424	0.889552	NDR1/HIN1-like protein 12 (LOC104593359), mRNA
104592885	1.31983	0.90464	chlorophyll a-b binding protein, chloroplastic (LOC104592885), mRNA
104587643	1.31683	0.904241	photosystem I reaction center subunit IV, chloroplastic (LOC104587643), mRNA
104602600	1.3165	0.834269	uncharacterized LOC104602600 (LOC104602600), transcript variant X2, mRNA
104613223	1.31595	0.875929	protein indeterminate-domain 12-like (LOC104613223), mRNA
104591404	1.31271	0.893838	probable boron transporter 2 (LOC104591404), mRNA
104595717	1.31122	0.827134	deoxyuridine 5'-triphosphate nucleotidohydrolase-like (LOC104595717), mRNA
104613122	1.31074	0.902858	epidermis-specific secreted glycoprotein EP1-like (LOC104613122), mRNA
104592679	1.30749	0.901578	WD repeat-containing protein LWD1 (LOC104592679), mRNA
104597572	1.30693	0.854187	ABC transporter F family member 4-like (LOC104597572), mRNA
104585612	1.30458	0.882761	uncharacterized LOC104585612 (LOC104585612), mRNA
104610940	1.30346	0.901221	ATP synthase gamma chain, chloroplastic (LOC104610940), mRNA
104588398	1.30097	0.890487	gibberellin receptor GID1C-like (LOC104588398), mRNA
104611104	1.30011	0.882919	probable polyamine transporter At3g13620 (LOC104611104), mRNA
104586996	1.29791	0.895813	protein IQ-DOMAIN 14-like (LOC104586996), transcript variant X2, mRNA
104599570	1.29752	0.903003	basic blue protein-like (LOC104599570), mRNA
104592187	1.29746	0.836003	uncharacterized LOC104592187 (LOC104592187), mRNA
104606926	1.2973	0.90323	chitinase-like protein 1 (LOC104606926), mRNA
104594589	1.2972	0.901709	ADP-ribosylation factor GTPase-activating protein AGD7-like (LOC104594589), transcript variant X4, misc_RNA
104596111	1.29535	0.827925	probable ascorbate-specific transmembrane electron transporter 1 (LOC104596111), mRNA
104607088	1.29445	0.873115	F-box protein At1g47056-like (LOC104607088), mRNA
104600387	1.29189	0.892861	uncharacterized LOC104600387 (LOC104600387), mRNA
104596551	1.29167	0.868271	uncharacterized LOC104596551 (LOC104596551), mRNA
104601826	1.29037	0.882733	uncharacterized LOC104601826 (LOC104601826), mRNA
104601398	1.28801	0.833203	uncharacterized LOC104601398 (LOC104601398), mRNA
104591052	1.28691	0.838033	uncharacterized LOC104591052 (LOC104591052), mRNA
104586092	1.28517	0.837145	adenylylsulfatase HINT3 (LOC104586092), transcript variant X3, mRNA
104591924	1.285	0.898943	glyceraldehyde-3-phosphate dehydrogenase A, chloroplastic-like (LOC104591924), mRNA
104597549	1.28223	0.856079	uncharacterized LOC104597549 (LOC104597549), mRNA
104598658	1.28211	0.833099	uncharacterized LOC104598658 (LOC104598658), mRNA
104610587	1.28141	0.901915	chlorophyll a-b binding protein of LHCII type 1 (LOC104610587), mRNA
104602976	1.28123	0.868312	uncharacterized LOC104602976 (LOC104602976), mRNA
104598148	1.28037	0.850974	protein PHYTOCHROME KINASE SUBSTRATE 1-like (LOC104598148), mRNA
104587404	1.27983	0.854483	uncharacterized LOC104587404 (LOC104587404), mRNA
104611432	1.27928	0.899693	phosphoribulokinase, chloroplastic-like (LOC104611432), mRNA
104600728	1.27836	0.807615	protein trichome birefringence-like 19 (LOC104600728), mRNA
104589963	1.27762	0.900209	magnesium-chelatase subunit ChlH, chloroplastic (LOC104589963), mRNA
104600837	1.27692	0.867569	histone H4 (LOC104600837), mRNA
104593210	1.27482	0.896611	uncharacterized LOC104593210 (LOC104593210), mRNA
104585808	1.27396	0.889221	uncharacterized LOC104585808 (LOC104585808), mRNA
104606731	1.27048	0.88532	probable polygalacturonase (LOC104606731), mRNA
104597621	1.27041	0.875743	uncharacterized LOC104597621 (LOC104597621), mRNA
104586093	1.27037	0.860338	inositol transporter 1 (LOC104586093), transcript variant X3, mRNA
109114610	1.26847	0.816697	uncharacterized LOC109114610 (LOC109114610), mRNA
104590495	1.26751	0.80948	flavonoid 3',5'-hydroxylase 2-like (LOC104590495), mRNA
104603695	1.26615	0.817096	probable alpha-amylase 2 (LOC104603695), transcript variant X3, mRNA
104602119	1.26607	0.900347	photosystem I reaction center subunit IV, chloroplastic (LOC104602119), mRNA
104593797	1.26471	0.870246	uncharacterized LOC104593797 (LOC104593797), mRNA
104607388	1.26431	0.888575	cysteine-rich repeat secretory protein 60-like (LOC104607388), mRNA
104595517	1.26379	0.873115	UDP-glycosyltransferase 91C1-like (LOC104595517), mRNA
104610514	1.2611	0.849048	transcription factor bHLH144-like (LOC104610514), transcript variant X2, mRNA
104594740	1.25899	0.89981	L-ascorbate peroxidase 2, cytosolic (LOC104594740), transcript variant X2, mRNA
104606359	1.25833	0.874037	protein BPS1, chloroplastic-like (LOC104606359), mRNA
104598904	1.25742	0.830602	lipoamide acyltransferase component of branched-chain alpha-keto acid dehydrogenase complex, mitochondrial (LOC104598904), transcript variant X3, mRNA
104595615	1.25712	0.885926	uncharacterized LOC104595615 (LOC104595615), transcript variant X5, mRNA
104599290	1.2571	0.850782	pectinesterase-like (LOC104599290), mRNA
104598613	1.25651	0.856692	uncharacterized LOC104598613 (LOC104598613), mRNA
104596943	1.25579	0.866778	non-specific phospholipase C1 (LOC104596943), mRNA
104592479	1.25555	0.869186	auxin-responsive protein IAA5-like (LOC104592479), mRNA
104596563	1.25505	0.818919	calcium-dependent protein kinase 10-like (LOC104596563), mRNA
104610823	1.25353	0.898991	photosystem I reaction center subunit psaK, chloroplastic-like (LOC104610823), mRNA
104604351	1.25088	0.896446	signal recognition particle 43 kDa protein, chloroplastic (LOC104604351), mRNA
104595302	1.25069	0.867686	caffeoylshikimate esterase (LOC104595302), mRNA
104589541	1.25025	0.87716	50S ribosomal protein L7/L12-like (LOC104589541), transcript variant X2, mRNA
104585691	1.2502	0.863627	uncharacterized LOC104585691 (LOC104585691), mRNA
104603360	1.24654	0.849963	uncharacterized LOC104603360 (LOC104603360), mRNA
104605903	1.24615	0.839581	F-box/kelch-repeat protein At1g22040-like (LOC104605903), transcript variant X2, mRNA
104587823	1.24554	0.855391	uncharacterized LOC104587823 (LOC104587823), mRNA
104588207	1.24541	0.887013	vacuolar-processing enzyme-like (LOC104588207), mRNA
104586127	1.24327	0.835611	adenine phosphoribosyltransferase 5-like (LOC104586127), transcript variant X2, mRNA
104600097	1.24225	0.897285	chlorophyll a-b binding protein CP24 10A, chloroplastic-like (LOC104600097), mRNA
104591210	1.24182	0.893694	serine carboxypeptidase-like 46 (LOC104591210), partial mRNA
104586214	1.23882	0.882713	RING-H2 finger protein ATL57-like (LOC104586214), mRNA
104596399	1.23763	0.894306	AAA-ATPase ASD, mitochondrial-like (LOC104596399), mRNA
104591676	1.23717	0.865753	high mobility group B protein 7-like (LOC104591676), mRNA
104597810	1.2336	0.877835	S-adenosylmethionine decarboxylase proenzyme (LOC104597810), mRNA
104609581	1.23358	0.897395	GDP-mannose 3,5-epimerase 2 (LOC104609581), mRNA
104612240	1.22775	0.893838	cytochrome b6-f complex iron-sulfur subunit 2, chloroplastic (LOC104612240), mRNA
104591658	1.22665	0.820233	flocculation protein FLO11-like (LOC104591658), mRNA
104605242	1.22644	0.876238	protein kinase 2B, chloroplastic-like (LOC104605242), mRNA
104585749	1.22613	0.889166	protein HEAT-STRESS-ASSOCIATED 32 (LOC104585749), mRNA
104608167	1.22609	0.886284	ethylene-responsive transcription factor 4-like (LOC104608167), mRNA
104596809	1.22459	0.837613	ABC transporter G family member 25 (LOC104596809), mRNA
104607665	1.22434	0.839147	uncharacterized LOC104607665 (LOC104607665), mRNA
104599468	1.22061	0.863737	protein E6 (LOC104599468), mRNA
104605295	1.21789	0.89745	photosystem I reaction center subunit XI, chloroplastic (LOC104605295), mRNA
104603036	1.21705	0.894024	AP2/ERF and B3 domain-containing transcription factor RAV1-like (LOC104603036), mRNA
104595562	1.21676	0.883084	glycine-rich domain-containing protein 1 (LOC104595562), transcript variant X3, mRNA
104588920	1.21662	0.897691	photosystem II 10 kDa polypeptide, chloroplastic (LOC104588920), mRNA
104602596	1.21633	0.870253	CTD nuclear envelope phosphatase 1 homolog (LOC104602596), mRNA
104598751	1.2151	0.824843	probable WRKY transcription factor 48 (LOC104598751), mRNA
104597294	1.21365	0.884433	protein LIGHT-DEPENDENT SHORT HYPOCOTYLS 6-like (LOC104597294), mRNA
104606011	1.21327	0.838466	uncharacterized LOC104606011 (LOC104606011), mRNA
104604896	1.21095	0.834565	probable pyruvate, phosphate dikinase regulatory protein, chloroplastic (LOC104604896), transcript variant X5, mRNA
104600868	1.21015	0.883408	actin-depolymerizing factor (LOC104600868), mRNA
104609947	1.20865	0.890419	histone H1-like (LOC104609947), mRNA
104613417	1.20649	0.870493	uncharacterized LOC104613417 (LOC104613417), transcript variant X2, mRNA
104609337	1.20647	0.848036	cytochrome P450 72A15-like (LOC104609337), mRNA
104610580	1.20544	0.815885	omega-hydroxypalmitate O-feruloyl transferase-like (LOC104610580), mRNA
104604869	1.20505	0.855302	early nodulin-like protein 1 (LOC104604869), mRNA
104587347	1.20127	0.884144	serine/threonine protein phosphatase 2A 57 kDa regulatory subunit B' beta isoform (LOC104587347), mRNA
104607086	1.20123	0.855405	GDSL esterase/lipase At1g09390-like (LOC104607086), mRNA
104597004	1.19965	0.890205	sedoheptulose-1,7-bisphosphatase, chloroplastic (LOC104597004), mRNA
104585621	1.19903	0.890907	uncharacterized LOC104585621 (LOC104585621), mRNA
104603967	1.19755	0.884481	transport inhibitor response 1-like protein (LOC104603967), transcript variant X2, mRNA
104587753	1.19745	0.876782	probable ribose-5-phosphate isomerase 2 (LOC104587753), mRNA
104603135	1.19737	0.885293	mitogen-activated protein kinase kinase 5-like (LOC104603135), mRNA
104603074	1.19508	0.87725	peptidyl-prolyl cis-trans isomerase CYP26-2, chloroplastic (LOC104603074), mRNA
104607865	1.19407	0.888767	uncharacterized LOC104607865 (LOC104607865), mRNA
104612523	1.19198	0.89421	stem-specific protein TSJT1-like (LOC104612523), transcript variant X2, mRNA
104596971	1.19041	0.828572	uncharacterized LOC104596971 (LOC104596971), mRNA
104607720	1.18874	0.885073	GDSL esterase/lipase At5g03610-like (LOC104607720), transcript variant X2, mRNA
104585862	1.18696	0.888912	uncharacterized LOC104585862 (LOC104585862), ncRNA
104607464	1.18685	0.886132	uncharacterized LOC104607464 (LOC104607464), ncRNA
104605948	1.18542	0.831256	ethylene-responsive transcription factor RAP2-4 (LOC104605948), mRNA
104594336	1.18241	0.832487	PRA1 family protein G2-like (LOC104594336), mRNA
104602539	1.18131	0.810058	pentatricopeptide repeat-containing protein At2g30100, chloroplastic-like (LOC104602539), mRNA
104599267	1.18052	0.843062	3-ketoacyl-CoA synthase 12-like (LOC104599267), mRNA
104586456	1.18042	0.859217	uncharacterized LOC104586456 (LOC104586456), mRNA
104608249	1.17934	0.890474	protein E6 (LOC104608249), mRNA
104598926	1.17925	0.880181	dormancy-associated protein homolog 3-like (LOC104598926), mRNA
104611883	1.17915	0.872413	xyloglucan galactosyltransferase XLT2 (LOC104611883), mRNA
104610980	1.17885	0.870032	lecithin-cholesterol acyltransferase-like 4 (LOC104610980), mRNA
104590713	1.17869	0.859169	calcium-binding protein PBP1-like (LOC104590713), mRNA
104595178	1.17743	0.846055	hydroxyphenylpyruvate reductase (LOC104595178), mRNA
104611478	1.17597	0.890253	transketolase, chloroplastic (LOC104611478), mRNA
104608609	1.17515	0.864962	transcription factor bHLH143 (LOC104608609), mRNA
104593751	1.17497	0.866723	uncharacterized LOC104593751 (LOC104593751), transcript variant X4, misc_RNA
104589726	1.1749	0.879211	uncharacterized LOC104589726 (LOC104589726), mRNA
104590780	1.17356	0.893487	oxygen-evolving enhancer protein 2, chloroplastic-like (LOC104590780), mRNA
104593066	1.1718	0.893446	actin-3 (LOC104593066), mRNA
104607628	1.1711	0.881048	vesicle-associated membrane protein 714-like (LOC104607628), mRNA
104594315	1.16975	0.845181	uncharacterized protein At4g26485-like (LOC104594315), mRNA
104599698	1.16887	0.814165	copper-transporting ATPase RAN1 (LOC104599698), mRNA
104595485	1.16846	0.861817	MADS-box protein SVP (LOC104595485), transcript variant X2, mRNA
104597799	1.16844	0.891513	protein CHAPERONE-LIKE PROTEIN OF POR1, chloroplastic (LOC104597799), mRNA
104587206	1.16789	0.88993	cactin (LOC104587206), mRNA
104590056	1.16643	0.815149	UDP-glycosyltransferase 88F3-like (LOC104590056), mRNA
104597380	1.16375	0.869551	uncharacterized LOC104597380 (LOC104597380), mRNA
104611326	1.16254	0.833829	protein LATERAL ROOT PRIMORDIUM 1-like (LOC104611326), mRNA
104603188	1.16249	0.824843	FGGY carbohydrate kinase domain-containing protein-like (LOC104603188), transcript variant X2, mRNA
104586940	1.16111	0.886401	stress-response A/B barrel domain-containing protein At5g22580 (LOC104586940), mRNA
104601709	1.15965	0.877387	probable WRKY transcription factor 7 (LOC104601709), mRNA
104592787	1.15958	0.874739	vacuolar protein 8 (LOC104592787), mRNA
104604645	1.15709	0.883222	uncharacterized LOC104604645 (LOC104604645), mRNA
104592839	1.15451	0.881915	uncharacterized LOC104592839 (LOC104592839), mRNA
104589838	1.15409	0.880305	transcription termination factor MTEF1, chloroplastic (LOC104589838), transcript variant X3, mRNA
104594585	1.15362	0.857793	ACT domain-containing protein ACR9-like (LOC104594585), transcript variant X2, mRNA
104602666	1.153	0.816484	L-type lectin-domain containing receptor kinase VIII.1-like (LOC104602666), mRNA
104610999	1.15287	0.850018	histone H3.2-like (LOC104610999), mRNA
104603002	1.15114	0.886765	protein PLANT CADMIUM RESISTANCE 4-like (LOC104603002), mRNA
104598555	1.15075	0.830251	L-lactate dehydrogenase B-like (LOC104598555), mRNA
104592367	1.15028	0.888423	early nodulin-93-like (LOC104592367), mRNA
104588010	1.1502	0.884736	putative HVA22-like protein g (LOC104588010), transcript variant X3, mRNA
104592981	1.14992	0.845553	small heat shock protein, chloroplastic-like (LOC104592981), mRNA
104601365	1.14961	0.857421	probable aspartyl protease At4g16563 (LOC104601365), mRNA
104612548	1.149	0.849729	basic 7S globulin-like (LOC104612548), mRNA
104603222	1.14845	0.831964	F-box protein AFR-like (LOC104603222), mRNA
104612591	1.14742	0.888671	protein ULTRAPETALA 1-like (LOC104612591), transcript variant X1, mRNA
104587983	1.14661	0.806714	probable disease resistance RPP8-like protein 4 (LOC104587983), mRNA
104600268	1.14587	0.864989	uncharacterized LOC104600268 (LOC104600268), mRNA
104603964	1.14522	0.871525	hydroquinone glucosyltransferase (LOC104603964), mRNA
104608192	1.1431	0.868189	probable 3-hydroxybutyryl-CoA dehydrogenase (LOC104608192), mRNA
104602328	1.14142	0.856492	trihelix transcription factor ASIL2-like (LOC104602328), mRNA
104612003	1.14064	0.879362	probable calcium-binding protein CML36 (LOC104612003), mRNA
104596618	1.1382	0.884715	1,2-dihydroxy-3-keto-5-methylthiopentene dioxygenase 2 (LOC104596618), mRNA
104610068	1.13783	0.872379	deoxyhypusine hydroxylase-B-like (LOC104610068), mRNA
104596964	1.13477	0.872241	nematode resistance protein-like HSPRO2 (LOC104596964), mRNA
104601075	1.13467	0.850135	nifU-like protein 3, chloroplastic (LOC104601075), mRNA
104586085	1.13407	0.88488	tetrapyrrole-binding protein, chloroplastic (LOC104586085), mRNA
104585751	1.13334	0.862471	protein H2A.7 (LOC104585751), mRNA
104608293	1.13234	0.883676	pre-mRNA-splicing factor CWC25 homolog (LOC104608293), mRNA
104594842	1.13227	0.876362	uncharacterized LOC104594842 (LOC104594842), transcript variant X2, mRNA
104602138	1.13031	0.864735	glycine-rich protein 5-like (LOC104602138), mRNA
104588750	1.12959	0.867452	protein NRT1/ PTR FAMILY 5.10-like (LOC104588750), transcript variant X3, mRNA
104593804	1.12512	0.843241	pentatricopeptide repeat-containing protein At1g07590, mitochondrial (LOC104593804), transcript variant X2, mRNA
104588129	1.12467	0.853843	F-box protein At1g47056-like (LOC104588129), mRNA
104601136	1.12362	0.877408	BEL1-like homeodomain protein 9 (LOC104601136), transcript variant X2, misc_RNA
104613452	1.12325	0.832907	anthocyanidin 3-O-glucosyltransferase 2-like (LOC104613452), mRNA
104606007	1.11605	0.823591	uncharacterized LOC104606007 (LOC104606007), transcript variant X2, mRNA
104597085	1.11377	0.8432	transcription factor ILR3-like (LOC104597085), mRNA
104603754	1.11221	0.826116	uncharacterized LOC104603754 (LOC104603754), transcript variant X2, mRNA
104609435	1.11213	0.825545	uncharacterized LOC104609435 (LOC104609435), mRNA
104591912	1.1088	0.806246	uncharacterized LOC104591912 (LOC104591912), mRNA
104604481	1.107	0.876225	probable 3-hydroxyisobutyrate dehydrogenase-like 1, mitochondrial (LOC104604481), transcript variant X4, mRNA
104601857	1.10622	0.864054	3-ketoacyl-CoA synthase 4-like (LOC104601857), mRNA
104602268	1.10608	0.882176	IRK-interacting protein (LOC104602268), mRNA
104607992	1.10587	0.844851	probable galacturonosyltransferase-like 9 (LOC104607992), mRNA
104588000	1.10543	0.860049	uncharacterized LOC104588000 (LOC104588000), transcript variant X3, mRNA
104596487	1.10445	0.864377	ARM REPEAT PROTEIN INTERACTING WITH ABF2-like (LOC104596487), transcript variant X2, mRNA
104591723	1.10347	0.814743	F-box protein At1g67340-like (LOC104591723), transcript variant X2, mRNA
104600466	1.10303	0.88585	ethylene-responsive transcription factor RAP2-12 (LOC104600466), transcript variant X2, mRNA
104606752	1.10168	0.877635	thioredoxin-1-like (LOC104606752), mRNA
104585674	1.10136	0.878364	pyruvate, phosphate dikinase regulatory protein 1, chloroplastic-like (LOC104585674), transcript variant X2, misc_RNA
104612146	1.10067	0.885623	ketol-acid reductoisomerase, chloroplastic (LOC104612146), mRNA
104592000	1.09927	0.851504	uncharacterized LOC104592000 (LOC104592000), mRNA
104601720	1.09813	0.858893	scopoletin glucosyltransferase-like (LOC104601720), mRNA
104589060	1.09796	0.869716	ethylene-responsive transcription factor ERF003-like (LOC104589060), mRNA
104594294	1.09681	0.855962	probable E3 ubiquitin-protein ligase XERICO (LOC104594294), transcript variant X3, mRNA
104613354	1.09619	0.842243	uncharacterized LOC104613354 (LOC104613354), ncRNA
104600682	1.09593	0.840028	heat shock factor protein HSF30 (LOC104600682), transcript variant X2, misc_RNA
104611354	1.09568	0.85685	U-box domain-containing protein 11 (LOC104611354), mRNA
104602166	1.09478	0.882837	ribonuclease P protein subunit p25-like protein (LOC104602166), transcript variant X2, mRNA
104611486	1.09474	0.862106	amidophosphoribosyltransferase, chloroplastic-like (LOC104611486), mRNA
104604452	1.09437	0.843791	uncharacterized LOC104604452 (LOC104604452), transcript variant X1, ncRNA
104601407	1.09428	0.871044	BEL1-like homeodomain protein 1 (LOC104601407), transcript variant X2, mRNA
104592175	1.09391	0.885369	photosystem I reaction center subunit VI-2, chloroplastic-like (LOC104592175), transcript variant X2, mRNA
104599589	1.09368	0.849268	probable 6-phosphogluconolactonase 2 (LOC104599589), transcript variant X2, mRNA
104600590	1.09343	0.873411	protein ELF4-LIKE 4-like (LOC104600590), transcript variant X1, mRNA
104605589	1.09295	0.860008	3-ketodihydrosphingosine reductase (LOC104605589), mRNA
104605611	1.09212	0.819882	uncharacterized LOC104605611 (LOC104605611), transcript variant X4, mRNA
104595172	1.09125	0.883628	30S ribosomal protein S17, chloroplastic (LOC104595172), mRNA
104588993	1.08931	0.852832	major allergen Pru ar 1-like (LOC104588993), mRNA
104601062	1.08827	0.883986	uncharacterized LOC104601062 (LOC104601062), mRNA
104608541	1.08729	0.870707	MLP-like protein 34 (LOC104608541), mRNA
104612010	1.08471	0.880429	uncharacterized LOC104612010 (LOC104612010), mRNA
104608823	1.08366	0.877608	annexin D4-like (LOC104608823), mRNA
104609698	1.08341	0.871181	uncharacterized LOC104609698 (LOC104609698), mRNA
104600014	1.08319	0.86468	F-box/kelch-repeat protein SKIP6-like (LOC104600014), mRNA
104612530	1.07804	0.815238	F-box protein PP2-A15 (LOC104612530), mRNA
104587155	1.07572	0.882135	stem-specific protein TSJT1-like (LOC104587155), mRNA
104603276	1.07214	0.835432	phospholipase D Z-like (LOC104603276), mRNA
104593488	1.06901	0.812638	uncharacterized protein At1g05835 (LOC104593488), mRNA
104610836	1.06663	0.83182	CTP synthase-like (LOC104610836), transcript variant X5, misc_RNA
104602052	1.06654	0.882252	histone H1-like (LOC104602052), mRNA
104607710	1.06433	0.879163	zinc finger A20 and AN1 domain-containing stress-associated protein 6-like (LOC104607710), mRNA
104604446	1.06419	0.807099	(S)-canadine synthase-like (LOC104604446), mRNA
104596955	1.06351	0.869778	pleckstrin homology domain-containing protein 1-like (LOC104596955), mRNA
104603205	1.06215	0.879575	plasma membrane ATPase 4 (LOC104603205), mRNA
104606377	1.06087	0.87147	phospho-2-dehydro-3-deoxyheptonate aldolase 2, chloroplastic-like (LOC104606377), mRNA
104601333	1.06061	0.801237	probable galacturonosyltransferase-like 3 (LOC104601333), mRNA
104601427	1.05864	0.859953	uncharacterized LOC104601427 (LOC104601427), transcript variant X2, mRNA
104598777	1.05755	0.820399	probable WRKY transcription factor 69 (LOC104598777), mRNA
104608203	1.05696	0.853486	early nodulin-like protein 2 (LOC104608203), mRNA
104605972	1.05692	0.879679	annexin D2-like (LOC104605972), mRNA
104597203	1.05649	0.853671	F-box/kelch-repeat protein At1g74510-like (LOC104597203), mRNA
104593407	1.05536	0.804127	F-box protein SKIP31-like (LOC104593407), transcript variant X2, mRNA
104608752	1.05417	0.802159	protein P21-like (LOC104608752), mRNA
104599670	1.05328	0.826199	probable gamma-aminobutyrate transaminase 3, mitochondrial (LOC104599670), mRNA
104588518	1.05269	0.864301	peptidyl-prolyl cis-trans isomerase CYP28, chloroplastic (LOC104588518), mRNA
104598847	1.05174	0.867583	dnaJ homolog subfamily B member 3 (LOC104598847), transcript variant X2, mRNA
104606169	1.05105	0.880807	translationally-controlled tumor protein homolog (LOC104606169), mRNA
104613342	1.04899	0.860827	2-hydroxyacyl-CoA lyase (LOC104613342), transcript variant X2, mRNA
104586971	1.04759	0.855728	uncharacterized LOC104586971 (LOC104586971), mRNA
109114545	1.04596	0.853286	uncharacterized LOC109114545 (LOC109114545), mRNA
104590411	1.04569	0.851139	amidophosphoribosyltransferase, chloroplastic-like (LOC104590411), mRNA
104589446	1.04406	0.838693	uncharacterized LOC104589446 (LOC104589446), mRNA
104596194	1.04234	0.864618	sorbitol dehydrogenase (LOC104596194), mRNA
104591237	1.03901	0.869344	F-box protein SKIP22-like (LOC104591237), mRNA
104610453	1.03852	0.868464	transcription factor MYB1R1-like (LOC104610453), mRNA
104596844	1.03847	0.851848	transcription factor TCP8 (LOC104596844), transcript variant X3, mRNA
104599473	1.03844	0.836189	dnaJ homolog subfamily B member 1 (LOC104599473), mRNA
104605516	1.03638	0.866716	cysteine protease RD19A-like (LOC104605516), mRNA
104604693	1.036	0.871175	uncharacterized LOC104604693 (LOC104604693), mRNA
104598504	1.03338	0.826646	uncharacterized LOC104598504 (LOC104598504), mRNA
104611187	1.03142	0.829783	thioredoxin-like 1-1, chloroplastic (LOC104611187), mRNA
104594197	1.03112	0.853506	uncharacterized LOC104594197 (LOC104594197), mRNA
104597934	1.03053	0.851745	uncharacterized LOC104597934 (LOC104597934), mRNA
104605566	1.03007	0.871718	naringenin,2-oxoglutarate 3-dioxygenase-like (LOC104605566), mRNA
104600607	1.02919	0.82602	vacuolar protein sorting-associated protein 2 homolog 1-like (LOC104600607), mRNA
104612994	1.02749	0.858563	UPF0603 protein At1g54780, chloroplastic-like (LOC104612994), mRNA
104610906	1.02683	0.850768	purple acid phosphatase 18 (LOC104610906), transcript variant X2, mRNA
104597695	1.02584	0.840021	zinc finger A20 and AN1 domain-containing stress-associated protein 6-like (LOC104597695), mRNA
104598961	1.02289	0.823226	probable E3 ubiquitin-protein ligase BAH1-like 2 (LOC104598961), transcript variant X2, mRNA
104594093	1.0227	0.854442	translation initiation factor IF-2 (LOC104594093), mRNA
104595964	1.02175	0.813305	protein CREG1 (LOC104595964), mRNA
104589842	1.02168	0.872778	probable apyrase 1 (LOC104589842), mRNA
104602978	1.02166	0.847445	protein NRT1/ PTR FAMILY 3.1 (LOC104602978), mRNA
104603614	1.02089	0.849894	myb-related protein 308-like (LOC104603614), mRNA
104590868	1.02051	0.870679	homeobox-leucine zipper protein HAT5 (LOC104590868), mRNA
104612421	1.02039	0.866627	probable WRKY transcription factor 21 (LOC104612421), transcript variant X2, mRNA
104593524	1.01972	0.859313	SNF1-related protein kinase regulatory subunit beta-1 (LOC104593524), mRNA
104593836	1.01856	0.856533	granule-bound starch synthase 1, chloroplastic/amyloplastic (LOC104593836), transcript variant X3, mRNA
104613474	1.01845	0.871876	probable 1-deoxy-D-xylulose-5-phosphate synthase, chloroplastic (LOC104613474), mRNA
104606928	1.01837	0.870019	chaperone protein dnaJ 10-like (LOC104606928), transcript variant X2, mRNA
104608612	1.01789	0.842126	root phototropism protein 3-like (LOC104608612), mRNA
104603663	1.01789	0.872929	probable protein phosphatase 2C 60 (LOC104603663), mRNA
104606048	1.01716	0.861611	protein STRICTOSIDINE SYNTHASE-LIKE 10-like (LOC104606048), mRNA
104613001	1.01683	0.870376	cellulose synthase A catalytic subunit 3 [UDP-forming]-like (LOC104613001), transcript variant X3, mRNA
104586602	1.01601	0.826797	venom phosphodiesterase 2-like (LOC104586602), mRNA
104612810	1.01592	0.805413	uncharacterized LOC104612810 (LOC104612810), mRNA
104605585	1.01588	0.872454	protein MIZU-KUSSEI 1-like (LOC104605585), mRNA
104594602	1.01512	0.875626	histone H2A (LOC104594602), mRNA
104593196	1.01467	0.814378	uncharacterized LOC104593196 (LOC104593196), mRNA
104608870	1.01307	0.848456	red chlorophyll catabolite reductase (LOC104608870), mRNA
104603161	1.01256	0.864976	probable WRKY transcription factor 17 (LOC104603161), mRNA
104591875	1.01251	0.868945	uncharacterized LOC104591875 (LOC104591875), mRNA
104606732	1.01217	0.819298	basic blue protein-like (LOC104606732), mRNA
104592378	1.01089	0.859691	nudix hydrolase 19, chloroplastic (LOC104592378), mRNA
104598186	1.01057	0.845628	probable mitochondrial saccharopine dehydrogenase-like oxidoreductase At5g39410 (LOC104598186), mRNA
104601478	1.00941	0.872633	ATP synthase delta chain, chloroplastic (LOC104601478), mRNA
104599667	1.00911	0.806494	prosaposin-like (LOC104599667), mRNA
104600599	1.00755	0.875255	uncharacterized LOC104600599 (LOC104600599), mRNA
104592562	1.0075	0.821011	putative nuclease HARBI1 (LOC104592562), mRNA
104606533	1.00693	0.841418	mavicyanin-like (LOC104606533), mRNA
104595597	1.00688	0.830698	bifunctional epoxide hydrolase 2-like (LOC104595597), transcript variant X2, mRNA
104588506	1.00633	0.852405	uncharacterized LOC104588506 (LOC104588506), mRNA
104591214	1.00625	0.84053	selenium-binding protein 1-like (LOC104591214), partial mRNA
104594756	1.00384	0.828669	dof zinc finger protein DOF3.2-like (LOC104594756), mRNA
104604358	1.00241	0.842718	uncharacterized LOC104604358 (LOC104604358), mRNA
104593755	1.00134	0.843193	probable WRKY transcription factor 70 (LOC104593755), mRNA
104594103	1.00122	0.837186	oligopeptide transporter 7-like (LOC104594103), mRNA
104592219	1.00082	0.874505	uncharacterized LOC104592219 (LOC104592219), ncRNA
104604317	1	0.816945	uncharacterized LOC104604317 (LOC104604317), mRNA
Down-regulated
104601868	-1.00032	0.804574	DUF21 domain-containing protein At1g47330 (LOC104601868), mRNA
104597981	-1.0006	0.870149	UDP-glucose 6-dehydrogenase 1 (LOC104597981), mRNA
104609279	-1.00067	0.800425	protein trichome birefringence-like 14 (LOC104609279), transcript variant X4, mRNA
104607638	-1.00088	0.873603	ubiquitin-60S ribosomal protein L40 (LOC104607638), mRNA
104597375	-1.00118	0.868037	cycloartenol-C-24-methyltransferase (LOC104597375), mRNA
104611623	-1.00189	0.829191	vacuolar-sorting receptor 3-like (LOC104611623), mRNA
104591446	-1.00377	0.805303	rab escort protein 1 (LOC104591446), transcript variant X2, mRNA
104592025	-1.00386	0.841954	RNA cytidine acetyltransferase 2-like (LOC104592025), mRNA
104587036	-1.00476	0.819938	ribosome production factor 1-like (LOC104587036), mRNA
104586180	-1.00494	0.811076	syndetin (LOC104586180), mRNA
104607012	-1.00506	0.828063	beta-catenin-like protein 1 (LOC104607012), mRNA
104602151	-1.00512	0.843709	probable voltage-gated potassium channel subunit beta (LOC104602151), mRNA
104602629	-1.0052	0.812321	yrdC domain-containing protein, mitochondrial (LOC104602629), transcript variant X4, mRNA
104593287	-1.00551	0.845821	uncharacterized LOC104593287 (LOC104593287), mRNA
104605068	-1.00587	0.803349	potassium transporter 7 (LOC104605068), mRNA
104598502	-1.00589	0.826474	uncharacterized LOC104598502 (LOC104598502), mRNA
104596546	-1.00642	0.817062	uncharacterized LOC104596546 (LOC104596546), transcript variant X4, mRNA
104606435	-1.00651	0.807305	uncharacterized LOC104606435 (LOC104606435), mRNA
104602359	-1.00655	0.806796	AMSH-like ubiquitin thioesterase 1 (LOC104602359), mRNA
104605175	-1.00662	0.869998	uncharacterized LOC104605175 (LOC104605175), transcript variant X2, mRNA
104601274	-1.0072	0.833815	ethylene-insensitive protein 2-like (LOC104601274), transcript variant X4, mRNA
104606384	-1.00882	0.858178	nucleolin-like (LOC104606384), transcript variant X2, mRNA
104592563	-1.00889	0.821919	protein OS-9 homolog (LOC104592563), transcript variant X2, mRNA
104598906	-1.00893	0.816429	uncharacterized LOC104598906 (LOC104598906), ncRNA
104595976	-1.0102	0.857751	beta-carotene hydroxylase 2, chloroplastic-like (LOC104595976), mRNA
104604142	-1.01046	0.852123	mitochondrial import inner membrane translocase subunit Tim9 (LOC104604142), transcript variant X3, mRNA
104597240	-1.01161	0.827657	U2 small nuclear ribonucleoprotein B'' (LOC104597240), transcript variant X2, mRNA
104601729	-1.01236	0.854366	floral homeotic protein APETALA 2 (LOC104601729), transcript variant X2, mRNA
104607597	-1.01254	0.860545	eukaryotic translation initiation factor 4B3-like (LOC104607597), mRNA
104599510	-1.01257	0.848656	RING finger protein 165-like (LOC104599510), transcript variant X3, mRNA
104601956	-1.01278	0.8329	nuclear pore complex protein NUP58 (LOC104601956), mRNA
104588540	-1.01347	0.860613	transmembrane 9 superfamily member 3-like (LOC104588540), transcript variant X2, mRNA
104588558	-1.01382	0.8269	RNA-binding protein NOB1-like (LOC104588558), mRNA
104599900	-1.01392	0.852853	uncharacterized LOC104599900 (LOC104599900), transcript variant X3, mRNA
104597220	-1.01409	0.858192	uncharacterized protein At2g40430 (LOC104597220), mRNA
104587521	-1.01412	0.864177	60S ribosomal protein L13-1 (LOC104587521), mRNA
104609252	-1.01433	0.87178	pectinesterase 3 (LOC104609252), mRNA
104587368	-1.01528	0.848284	vacuolar protein sorting-associated protein 24 homolog 1-like (LOC104587368), mRNA
104602459	-1.01664	0.846681	uncharacterized LOC104602459 (LOC104602459), transcript variant X2, mRNA
104589116	-1.01672	0.875736	40S ribosomal protein S11-like (LOC104589116), mRNA
104607076	-1.01745	0.866317	ADP-ribosylation factor (LOC104607076), transcript variant X2, mRNA
104599026	-1.01749	0.815644	sucrose nonfermenting 4-like protein (LOC104599026), transcript variant X3, mRNA
104585997	-1.01803	0.830891	glycosyltransferase-like At2g41451 (LOC104585997), mRNA
104597453	-1.0182	0.867714	probable methyltransferase PMT2 (LOC104597453), mRNA
104610618	-1.01832	0.868099	glycerol-3-phosphate 2-O-acyltransferase 4-like (LOC104610618), mRNA
104589598	-1.01847	0.86779	cold and drought-regulated protein CORA-like (LOC104589598), mRNA
104590858	-1.01853	0.832253	pentatricopeptide repeat-containing protein At1g80270, mitochondrial-like (LOC104590858), mRNA
104606534	-1.01938	0.847211	transcription initiation factor IIF subunit alpha-like (LOC104606534), transcript variant X2, mRNA
104587650	-1.01954	0.871649	calmodulin-like (LOC104587650), mRNA
104589156	-1.02033	0.810897	uncharacterized LOC104589156 (LOC104589156), transcript variant X1, misc_RNA
104594214	-1.02061	0.834558	heat shock protein 90-6, mitochondrial-like (LOC104594214), mRNA
104609080	-1.02109	0.809294	centromere-associated protein E (LOC104609080), transcript variant X2, mRNA
104589889	-1.02113	0.872344	aspartate, glycine, lysine and serine-rich protein-like (LOC104589889), mRNA
104612975	-1.0215	0.875282	60S ribosomal protein L10 (LOC104612975), mRNA
104588563	-1.02156	0.816972	target of Myb protein 1 (LOC104588563), mRNA
104586551	-1.02163	0.800687	protein Mpv17 (LOC104586551), mRNA
104600490	-1.02227	0.810629	DEAD-box ATP-dependent RNA helicase 17 (LOC104600490), mRNA
104588315	-1.02249	0.832418	glucan endo-1,3-beta-glucosidase 1-like (LOC104588315), transcript variant X2, mRNA
104610325	-1.02274	0.873521	glycine-rich protein-like (LOC104610325), transcript variant X2, mRNA
104592512	-1.02294	0.86329	putative clathrin assembly protein At5g35200 (LOC104592512), mRNA
104602104	-1.02295	0.816415	receptor-like serine/threonine-protein kinase ALE2 (LOC104602104), transcript variant X3, mRNA
104589735	-1.02313	0.847617	uncharacterized LOC104589735 (LOC104589735), transcript variant X3, misc_RNA
104601574	-1.02375	0.868264	protein transport protein Sec61 subunit beta-like (LOC104601574), mRNA
104607906	-1.02424	0.865547	uncharacterized LOC104607906 (LOC104607906), mRNA
104595385	-1.02439	0.821513	uncharacterized LOC104595385 (LOC104595385), transcript variant X1, mRNA
104586192	-1.02465	0.817048	carotene epsilon-monooxygenase, chloroplastic (LOC104586192), transcript variant X2, mRNA
104602647	-1.02506	0.813505	dnaJ protein P58IPK homolog (LOC104602647), mRNA
104603656	-1.02574	0.841466	pre-rRNA-processing protein ESF1 (LOC104603656), mRNA
104598954	-1.02591	0.848339	serine/arginine-rich-splicing factor SR34-like (LOC104598954), transcript variant X4, misc_RNA
104601026	-1.02621	0.867163	protein CROWDED NUCLEI 1-like (LOC104601026), transcript variant X2, mRNA
104590546	-1.02645	0.874264	60S ribosomal protein L32-1-like (LOC104590546), transcript variant X2, mRNA
104611392	-1.02654	0.858398	suppressor protein SRP40-like (LOC104611392), mRNA
104591560	-1.02745	0.828751	protein SDA1 homolog (LOC104591560), transcript variant X2, mRNA
104605648	-1.02783	0.841817	H/ACA ribonucleoprotein complex non-core subunit NAF1-like (LOC104605648), mRNA
104595476	-1.02803	0.805351	AP-4 complex subunit mu (LOC104595476), mRNA
104594088	-1.02842	0.855226	homeobox protein SBH1-like (LOC104594088), transcript variant X2, mRNA
104587068	-1.02864	0.864033	V-type proton ATPase 16 kDa proteolipid subunit (LOC104587068), mRNA
104601412	-1.0291	0.870542	small nuclear ribonucleoprotein E-like (LOC104601412), mRNA
104596531	-1.02962	0.875777	40S ribosomal protein S24-1 (LOC104596531), transcript variant X2, mRNA
104593423	-1.03008	0.815906	GDSL esterase/lipase At4g01130 (LOC104593423), mRNA
109114692	-1.0301	0.829618	uncharacterized mitochondrial protein AtMg00810-like (LOC109114692), mRNA
104611547	-1.03013	0.833918	cysteine--tRNA ligase 2, cytoplasmic (LOC104611547), mRNA
104596523	-1.03021	0.809211	5'-nucleotidase SurE (LOC104596523), transcript variant X2, mRNA
104602142	-1.03046	0.837689	protein LUTEIN DEFICIENT 5, chloroplastic-like (LOC104602142), mRNA
104593011	-1.03083	0.867315	probable methyltransferase PMT18 (LOC104593011), transcript variant X7, mRNA
104602038	-1.03166	0.85405	protein LTV1 homolog (LOC104602038), mRNA
104590553	-1.03168	0.862182	50S ribosomal protein L3-2, chloroplastic (LOC104590553), mRNA
104599114	-1.03221	0.868849	probable xyloglucan endotransglucosylase/hydrolase protein 23 (LOC104599114), mRNA
104601642	-1.0324	0.847892	oligouridylate-binding protein 1-like (LOC104601642), mRNA
104602492	-1.03241	0.817062	uncharacterized LOC104602492 (LOC104602492), transcript variant X3, mRNA
104602844	-1.03279	0.872633	glycine-rich cell wall structural protein-like (LOC104602844), transcript variant X1, mRNA
104599804	-1.03299	0.821988	DNA replication licensing factor MCM6 (LOC104599804), mRNA
109115950	-1.03312	0.855089	uncharacterized mitochondrial protein AtMg00810-like (LOC109115950), mRNA
104598817	-1.03366	0.844314	3-oxo-Delta(4,5)-steroid 5-beta-reductase-like (LOC104598817), mRNA
104608076	-1.03454	0.876259	40S ribosomal protein S29 (LOC104608076), mRNA
104592464	-1.03488	0.852357	inactive leucine-rich repeat receptor-like serine/threonine-protein kinase At1g60630 (LOC104592464), transcript variant X1, mRNA
104597293	-1.03489	0.807016	probable methyltransferase PMT23 (LOC104597293), mRNA
104607893	-1.03491	0.830485	probable prolyl 4-hydroxylase 9 (LOC104607893), mRNA
104591593	-1.03493	0.818651	myosin-11 (LOC104591593), transcript variant X3, mRNA
104599396	-1.0356	0.829852	protein SPA1-RELATED 3-like (LOC104599396), transcript variant X6, mRNA
104597684	-1.03591	0.834131	casein kinase 1-like protein HD16 (LOC104597684), mRNA
104597032	-1.03605	0.878007	60S ribosomal protein L35a-3-like (LOC104597032), mRNA
104587015	-1.03703	0.873989	calreticulin-3-like (LOC104587015), mRNA
104598962	-1.0377	0.854511	kinesin-like protein KIN-13A (LOC104598962), transcript variant X3, mRNA
104600443	-1.038	0.846296	transmembrane 9 superfamily member 2-like (LOC104600443), mRNA
104608871	-1.03846	0.839354	pyrroline-5-carboxylate reductase (LOC104608871), mRNA
104599935	-1.03848	0.877766	60S ribosomal protein L3 (LOC104599935), mRNA
104593576	-1.03855	0.845883	uncharacterized LOC104593576 (LOC104593576), transcript variant X3, mRNA
104589638	-1.03865	0.809968	gamma-glutamyl peptidase 3-like (LOC104589638), mRNA
104595180	-1.0389	0.806136	coiled-coil domain-containing protein 25-like (LOC104595180), mRNA
104590594	-1.03946	0.817351	dolichyl-diphosphooligosaccharide--protein glycosyltransferase subunit DAD1-like (LOC104590594), mRNA
104605199	-1.03947	0.835528	sucrose-phosphatase 2-like (LOC104605199), mRNA
104598483	-1.03947	0.853492	elongation factor G, mitochondrial-like (LOC104598483), mRNA
104594584	-1.04029	0.870239	UDP-glucuronic acid decarboxylase 6 (LOC104594584), transcript variant X4, mRNA
104596595	-1.04202	0.872558	40S ribosomal protein S3a-1-like (LOC104596595), mRNA
104590107	-1.04209	0.826556	40S ribosomal protein S20-2-like (LOC104590107), transcript variant X2, mRNA
104593398	-1.0424	0.826178	chromo domain-containing protein LHP1-like (LOC104593398), transcript variant X3, misc_RNA
104600985	-1.04308	0.806273	putative 4-coumarate--CoA ligase-like 8 (LOC104600985), transcript variant X1, mRNA
104595720	-1.04321	0.863097	coatomer subunit gamma-2 (LOC104595720), mRNA
104612478	-1.04431	0.804285	uncharacterized LOC104612478 (LOC104612478), mRNA
104591937	-1.04445	0.838693	uncharacterized LOC104591937 (LOC104591937), mRNA
104591590	-1.04466	0.853086	callose synthase 10 (LOC104591590), mRNA
104608383	-1.04528	0.867611	60S ribosomal protein L32-1 (LOC104608383), transcript variant X1, mRNA
104601428	-1.04551	0.848085	protein IQ-DOMAIN 1 (LOC104601428), transcript variant X3, mRNA
104587632	-1.04561	0.844294	myosin-6-like (LOC104587632), mRNA
104594302	-1.04561	0.861645	calcineurin B-like protein 3 (LOC104594302), mRNA
104612878	-1.04574	0.839973	putative ankyrin repeat protein RF_0381 (LOC104612878), mRNA
104608503	-1.04607	0.853919	threonine--tRNA ligase, mitochondrial 1-like (LOC104608503), mRNA
104590620	-1.04642	0.835597	heat shock 70 kDa protein 17 (LOC104590620), mRNA
104607407	-1.0466	0.877738	calmodulin (LOC104607407), mRNA
104612682	-1.04719	0.843585	zinc finger CCCH domain-containing protein 48-like (LOC104612682), transcript variant X2, mRNA
104602188	-1.04728	0.840922	desumoylating isopeptidase 1-like (LOC104602188), transcript variant X2, mRNA
104611062	-1.0475	0.866413	surfeit locus protein 6 (LOC104611062), mRNA
104599576	-1.04758	0.824313	serine/threonine-protein kinase dst1 (LOC104599576), mRNA
104610056	-1.04767	0.866537	peptidyl-prolyl cis-trans isomerase CYP19-3 (LOC104610056), mRNA
104613339	-1.04771	0.811895	cyclin-dependent kinase D-1-like (LOC104613339), transcript variant X2, mRNA
104592890	-1.04775	0.868581	mitochondrial import receptor subunit TOM20-like (LOC104592890), mRNA
104608515	-1.04781	0.853768	50S ribosomal protein L7/L12-like (LOC104608515), mRNA
104598929	-1.04787	0.849137	uncharacterized protein C57A7.06 (LOC104598929), mRNA
104594891	-1.04844	0.842498	phosphoinositide phospholipase C 2-like (LOC104594891), transcript variant X2, mRNA
104604516	-1.04844	0.843014	zinc finger protein 593-like (LOC104604516), mRNA
104600482	-1.04858	0.841865	uncharacterized LOC104600482 (LOC104600482), transcript variant X4, mRNA
104606098	-1.04884	0.863964	cullin-1-like (LOC104606098), mRNA
104597791	-1.04889	0.849344	probable apyrase 1 (LOC104597791), mRNA
104607769	-1.04891	0.849805	microtubule-associated protein 70-2-like (LOC104607769), transcript variant X2, mRNA
104602250	-1.04929	0.873624	3-phosphoshikimate 1-carboxyvinyltransferase 2 (LOC104602250), mRNA
104591729	-1.04997	0.874849	ribonucleoside-diphosphate reductase small chain-like (LOC104591729), mRNA
104613029	-1.05011	0.846509	chaperone protein dnaJ 6-like (LOC104613029), mRNA
104591270	-1.05089	0.83054	uncharacterized LOC104591270 (LOC104591270), ncRNA
104600811	-1.05109	0.850919	uncharacterized LOC104600811 (LOC104600811), mRNA
104600743	-1.05147	0.877587	60S ribosomal protein L22-2-like (LOC104600743), mRNA
104605034	-1.05205	0.848325	probable protein phosphatase 2C 42 (LOC104605034), mRNA
104602189	-1.05235	0.810126	transcriptional corepressor LEUNIG_HOMOLOG-like (LOC104602189), mRNA
104602543	-1.05326	0.863042	mRNA turnover protein 4 homolog (LOC104602543), mRNA
104600766	-1.05371	0.81841	uncharacterized LOC104600766 (LOC104600766), mRNA
104587184	-1.05393	0.837916	serine/threonine-protein kinase HT1-like (LOC104587184), mRNA
104588658	-1.05403	0.876514	40S ribosomal protein S23 (LOC104588658), mRNA
104587908	-1.0541	0.823983	sterol 3-beta-glucosyltransferase UGT80A2-like (LOC104587908), transcript variant X2, mRNA
104611647	-1.05411	0.835968	protein MPE1-like (LOC104611647), transcript variant X4, mRNA
104592764	-1.05414	0.859423	auxin response factor 2 (LOC104592764), transcript variant X2, mRNA
104603070	-1.05419	0.862106	sm-like protein LSM8 (LOC104603070), transcript variant X4, mRNA
104597864	-1.05434	0.863503	uncharacterized LOC104597864 (LOC104597864), mRNA
104593043	-1.05453	0.866654	E3 ubiquitin-protein ligase RGLG2-like (LOC104593043), transcript variant X4, mRNA
104598921	-1.05475	0.815754	mediator of RNA polymerase II transcription subunit 28 (LOC104598921), transcript variant X1, mRNA
104587164	-1.05516	0.825029	plant intracellular Ras-group-related LRR protein 6 (LOC104587164), transcript variant X2, mRNA
104592031	-1.05586	0.868326	probable ATP synthase 24 kDa subunit, mitochondrial (LOC104592031), mRNA
104597921	-1.05611	0.827506	uncharacterized LOC104597921 (LOC104597921), mRNA
104606141	-1.05631	0.875537	methylmalonate-semialdehyde dehydrogenase [acylating], mitochondrial (LOC104606141), mRNA
104589323	-1.05686	0.825084	transmembrane protein 87B (LOC104589323), mRNA
104601963	-1.05696	0.853403	uncharacterized LOC104601963 (LOC104601963), mRNA
104604787	-1.05697	0.832982	probable LRR receptor-like serine/threonine-protein kinase At5g10290 (LOC104604787), transcript variant X3, misc_RNA
104604766	-1.05742	0.860146	PP2A regulatory subunit TAP46 (LOC104604766), mRNA
104595741	-1.05746	0.862946	splicing factor U2af large subunit B (LOC104595741), transcript variant X2, misc_RNA
104598671	-1.05754	0.842835	transmembrane emp24 domain-containing protein p24beta3-like (LOC104598671), mRNA
104588367	-1.05757	0.83493	probable inactive receptor kinase At5g58300 (LOC104588367), transcript variant X5, mRNA
104587338	-1.05817	0.852151	BRCA1-associated RING domain protein 1 (LOC104587338), mRNA
104599514	-1.05836	0.863655	GTP-binding protein TypA/BipA homolog (LOC104599514), mRNA
104594737	-1.05856	0.84492	uncharacterized LOC104594737 (LOC104594737), transcript variant X4, mRNA
104604580	-1.05881	0.86245	protein BTR1 (LOC104604580), transcript variant X2, mRNA
104605966	-1.05897	0.817206	uncharacterized methyltransferase At1g78140, chloroplastic (LOC104605966), mRNA
104611135	-1.05901	0.876899	tubulin alpha-3 chain-like (LOC104611135), mRNA
104594792	-1.05902	0.835968	E3 SUMO-protein ligase SIZ1 (LOC104594792), transcript variant X3, mRNA
104598865	-1.05944	0.838597	uncharacterized LOC104598865 (LOC104598865), mRNA
104601181	-1.05947	0.813869	probable sugar phosphate/phosphate translocator At3g11320 (LOC104601181), mRNA
104601473	-1.0596	0.808365	D-lactate dehydrogenase [cytochrome], mitochondrial (LOC104601473), transcript variant X2, mRNA
104613399	-1.0602	0.846564	protein TRAUCO-like (LOC104613399), transcript variant X2, mRNA
104602864	-1.06056	0.878082	probable methyltransferase PMT3 (LOC104602864), transcript variant X3, mRNA
104603132	-1.06062	0.865168	ADP-ribosylation factor 3 (LOC104603132), transcript variant X2, mRNA
104587241	-1.06069	0.871078	phenylalanine--tRNA ligase alpha subunit, cytoplasmic (LOC104587241), mRNA
104595694	-1.06094	0.8039	protein NLRC3 (LOC104595694), transcript variant X2, mRNA
104593900	-1.06125	0.828909	protein STICHEL (LOC104593900), transcript variant X3, mRNA
104602718	-1.06131	0.865842	exosome complex component CSL4 (LOC104602718), mRNA
104594178	-1.06205	0.843145	ER membrane protein complex subunit 3-like (LOC104594178), mRNA
104599392	-1.06276	0.856527	protein LONGIFOLIA 1-like (LOC104599392), mRNA
104598151	-1.06277	0.87672	NAP1-related protein 2-like (LOC104598151), mRNA
104593791	-1.06294	0.836939	mini-chromosome maintenance complex-binding protein-like (LOC104593791), transcript variant X2, mRNA
104598862	-1.06305	0.804698	syntaxin-41-like (LOC104598862), mRNA
104589466	-1.06339	0.843303	p21-activated protein kinase-interacting protein 1-like (LOC104589466), mRNA
104593782	-1.064	0.857132	uncharacterized membrane protein At1g06890-like (LOC104593782), transcript variant X4, mRNA
104592251	-1.06429	0.841803	MAR-binding filament-like protein 1-1 (LOC104592251), mRNA
104598077	-1.06506	0.861673	phosphate transporter PHO1 homolog 3-like (LOC104598077), transcript variant X2, mRNA
104585850	-1.06582	0.824733	phosphatidylinositol/phosphatidylcholine transfer protein SFH1-like (LOC104585850), mRNA
104590104	-1.06613	0.828077	uncharacterized LOC104590104 (LOC104590104), mRNA
104600816	-1.06622	0.838342	60S acidic ribosomal protein P1-like (LOC104600816), mRNA
104593331	-1.0664	0.833781	acyl-coenzyme A thioesterase 9, mitochondrial-like (LOC104593331), mRNA
104595871	-1.06675	0.811998	serine/threonine protein phosphatase 2A 55 kDa regulatory subunit B beta isoform-like (LOC104595871), transcript variant X3, mRNA
104587587	-1.06693	0.858756	probable serine/threonine-protein phosphatase 2A regulatory subunit B'' subunit TON2 (LOC104587587), mRNA
104606873	-1.06758	0.837076	diacylglycerol O-acyltransferase 2 (LOC104606873), mRNA
104597873	-1.06764	0.881261	60S ribosomal protein L7a-1-like (LOC104597873), mRNA
104605913	-1.06827	0.874037	60S ribosomal protein L30-like (LOC104605913), mRNA
104591388	-1.06858	0.882726	60S ribosomal protein L44 (LOC104591388), mRNA
104613386	-1.06898	0.826776	serine/threonine-protein phosphatase BSL1-like (LOC104613386), mRNA
104601575	-1.07026	0.813078	probable mitochondrial adenine nucleotide transporter BTL1 (LOC104601575), transcript variant X3, mRNA
104594231	-1.07058	0.814557	uncharacterized LOC104594231 (LOC104594231), mRNA
104598294	-1.071	0.814557	CMP-sialic acid transporter 4-like (LOC104598294), transcript variant X3, misc_RNA
104595192	-1.07102	0.871023	ras-related protein Rab7-like (LOC104595192), mRNA
104607288	-1.07109	0.840324	THO complex subunit 2 (LOC104607288), transcript variant X2, mRNA
104612105	-1.07128	0.831139	transcription factor TCP4 (LOC104612105), mRNA
104607535	-1.07132	0.84	SH3 domain-containing protein 2-like (LOC104607535), mRNA
104612638	-1.07132	0.825153	RNA polymerase sigma factor sigB-like (LOC104612638), mRNA
104587582	-1.07143	0.81616	uncharacterized LOC104587582 (LOC104587582), mRNA
104598802	-1.07145	0.863675	dihydrolipoyl dehydrogenase 2, chloroplastic (LOC104598802), transcript variant X2, mRNA
104607510	-1.07159	0.805049	kinesin-like protein KIN-7E (LOC104607510), mRNA
104611406	-1.07196	0.880752	40S ribosomal protein S13 (LOC104611406), mRNA
104612326	-1.0721	0.845959	splicing factor U2af large subunit A (LOC104612326), transcript variant X2, misc_RNA
104599790	-1.0723	0.85319	mitochondrial import receptor subunit TOM40-1-like (LOC104599790), mRNA
104602033	-1.07242	0.81874	transmembrane and coiled-coil domain-containing protein 4-like (LOC104602033), mRNA
104609247	-1.07254	0.883435	pectinesterase (LOC104609247), mRNA
104610013	-1.07256	0.84181	RNA-binding protein NOB1-like (LOC104610013), mRNA
104599485	-1.0728	0.876982	fasciclin-like arabinogalactan protein 13 (LOC104599485), mRNA
104592952	-1.07373	0.851731	transcription factor GTE9 (LOC104592952), transcript variant X1, mRNA
104607406	-1.07461	0.821919	protein VAC14 homolog (LOC104607406), mRNA
104604509	-1.07514	0.847747	homeobox-leucine zipper protein ATHB-15-like (LOC104604509), transcript variant X2, mRNA
104611144	-1.07515	0.806459	lysine--tRNA ligase, chloroplastic/mitochondrial (LOC104611144), transcript variant X2, misc_RNA
104594359	-1.07547	0.80659	myb family transcription factor PHL7-like (LOC104594359), transcript variant X6, mRNA
104595238	-1.07571	0.857283	coatomer subunit beta'-1-like (LOC104595238), transcript variant X4, mRNA
104606214	-1.07576	0.883986	ethylene-responsive transcription factor RAP2-2-like (LOC104606214), mRNA
104609053	-1.07607	0.842518	probable RNA 3'-terminal phosphate cyclase-like protein (LOC104609053), mRNA
104593019	-1.07625	0.866565	uncharacterized LOC104593019 (LOC104593019), mRNA
104598569	-1.07705	0.819119	flavin-containing monooxygenase FMO GS-OX-like 3 (LOC104598569), mRNA
104604045	-1.0771	0.861501	golgin subfamily A member 6-like protein 22 (LOC104604045), transcript variant X4, mRNA
104585901	-1.0773	0.881275	40S ribosomal protein S2-3-like (LOC104585901), mRNA
104590464	-1.07774	0.860441	dnaJ homolog subfamily C member 8-like (LOC104590464), transcript variant X3, mRNA
104600095	-1.0779	0.834978	transcription factor BIM1 (LOC104600095), transcript variant X3, mRNA
104604034	-1.07817	0.867163	RNA polymerase II transcriptional coactivator KELP (LOC104604034), mRNA
104599255	-1.07835	0.877511	60S ribosomal protein L35-like (LOC104599255), transcript variant X2, misc_RNA
104595331	-1.07862	0.857985	protein arginine N-methyltransferase PRMT10 (LOC104595331), mRNA
104593867	-1.07913	0.811619	DExH-box ATP-dependent RNA helicase DExH10 (LOC104593867), transcript variant X2, mRNA
104604947	-1.07926	0.853382	calcium/calmodulin-regulated receptor-like kinase 1 (LOC104604947), mRNA
104587665	-1.07965	0.864852	ubiquitin carboxyl-terminal hydrolase 12-like (LOC104587665), transcript variant X2, mRNA
104594909	-1.0797	0.877683	omega-3 fatty acid desaturase, chloroplastic-like (LOC104594909), transcript variant X2, mRNA
104608325	-1.07998	0.869303	transmembrane 9 superfamily member 1-like (LOC104608325), mRNA
104600596	-1.08043	0.88025	40S ribosomal protein S3-3-like (LOC104600596), mRNA
104605908	-1.08046	0.867363	formin-like (LOC104605908), mRNA
104609179	-1.08055	0.838638	protein RRC1-like (LOC104609179), transcript variant X2, mRNA
104611824	-1.08075	0.824107	ABC transporter D family member 1 (LOC104611824), mRNA
104604019	-1.08093	0.8821	probable pectinesterase/pectinesterase inhibitor 34 (LOC104604019), mRNA
104589230	-1.08129	0.80798	protein CMSS1 (LOC104589230), transcript variant X2, mRNA
104611231	-1.0813	0.853953	boron transporter 1-like (LOC104611231), mRNA
104598578	-1.0817	0.86975	monocopper oxidase-like protein SKU5 (LOC104598578), mRNA
104595333	-1.08283	0.854112	acyl-protein thioesterase 2-like (LOC104595333), transcript variant X2, mRNA
104594260	-1.08393	0.835411	tRNA (guanine(9)-N1)-methyltransferase (LOC104594260), mRNA
104600413	-1.08424	0.819119	D-xylose-proton symporter-like 2 (LOC104600413), partial mRNA
104591893	-1.08504	0.863634	chalcone synthase (LOC104591893), mRNA
104604866	-1.08533	0.840681	homeobox-leucine zipper protein HDG2-like (LOC104604866), transcript variant X1, mRNA
104603240	-1.08557	0.822573	uncharacterized LOC104603240 (LOC104603240), transcript variant X3, mRNA
104607281	-1.08679	0.853774	branched-chain-amino-acid aminotransferase 3, chloroplastic-like (LOC104607281), mRNA
104592915	-1.0871	0.823261	nuclear pore complex protein NUP54 (LOC104592915), mRNA
104593767	-1.0872	0.820694	B3 domain-containing protein Os07g0679700-like (LOC104593767), transcript variant X2, mRNA
104609940	-1.08734	0.872599	eukaryotic translation initiation factor 2 subunit beta-like (LOC104609940), transcript variant X4, mRNA
104590301	-1.08742	0.806198	probable choline kinase 2 (LOC104590301), transcript variant X5, mRNA
104599936	-1.08758	0.853926	protein argonaute 2-like (LOC104599936), mRNA
104605063	-1.08767	0.865402	acetyl-CoA acetyltransferase, cytosolic 1-like (LOC104605063), transcript variant X3, mRNA
104588667	-1.08817	0.878062	probable RNA-binding protein ARP1 (LOC104588667), transcript variant X2, mRNA
104607456	-1.08883	0.807828	UDP-glycosyltransferase 91C1-like (LOC104607456), mRNA
104587285	-1.0894	0.823522	L10-interacting MYB domain-containing protein-like (LOC104587285), transcript variant X3, mRNA
104589198	-1.08969	0.827581	THO complex subunit 7B-like (LOC104589198), mRNA
104606992	-1.08989	0.852543	butyrate--CoA ligase AAE11, peroxisomal-like (LOC104606992), mRNA
104610552	-1.08995	0.879706	thioredoxin H-type-like (LOC104610552), mRNA
104605100	-1.09067	0.880883	60S ribosomal protein L29-1-like (LOC104605100), transcript variant X2, mRNA
104585949	-1.09082	0.864927	uncharacterized protein ycf23-like (LOC104585949), mRNA
104609303	-1.09122	0.830457	prostaglandin E synthase 2-like (LOC104609303), transcript variant X3, mRNA
104588673	-1.09142	0.851779	importin subunit alpha-9-like (LOC104588673), mRNA
104605899	-1.09173	0.849048	uncharacterized LOC104605899 (LOC104605899), ncRNA
104598081	-1.0921	0.843943	actin-like (LOC104598081), mRNA
104599595	-1.09217	0.804223	uncharacterized LOC104599595 (LOC104599595), transcript variant X2, misc_RNA
104597997	-1.09221	0.840716	probable leucine-rich repeat receptor-like protein kinase At1g35710 (LOC104597997), transcript variant X2, mRNA
104605083	-1.09223	0.825903	vacuolar protein sorting-associated protein 51 homolog (LOC104605083), mRNA
104598900	-1.09231	0.862554	protein Asterix (LOC104598900), mRNA
104610814	-1.09284	0.875819	auxin response factor 6-like (LOC104610814), transcript variant X2, mRNA
104610939	-1.09323	0.839952	uncharacterized LOC104610939 (LOC104610939), transcript variant X3, mRNA
104603949	-1.09373	0.860717	tubulin gamma-1 chain (LOC104603949), mRNA
104597237	-1.0938	0.881199	40S ribosomal protein S9-2-like (LOC104597237), mRNA
104595497	-1.09428	0.828751	protein EXECUTER 1, chloroplastic (LOC104595497), transcript variant X2, mRNA
104592813	-1.09479	0.844658	protein MICRORCHIDIA 7 (LOC104592813), transcript variant X2, mRNA
104602652	-1.09529	0.832659	probable E3 ubiquitin-protein ligase HIP1 (LOC104602652), transcript variant X3, mRNA
104605632	-1.09616	0.815864	glucose-induced degradation protein 8 homolog (LOC104605632), transcript variant X5, misc_RNA
104594795	-1.09618	0.845477	alpha-taxilin (LOC104594795), transcript variant X4, mRNA
104597974	-1.09659	0.860146	galactoside 2-alpha-L-fucosyltransferase-like (LOC104597974), transcript variant X2, mRNA
104599707	-1.09664	0.864762	choline-phosphate cytidylyltransferase 2-like (LOC104599707), mRNA
104601443	-1.09701	0.806322	putative axial regulator YABBY 2 (LOC104601443), transcript variant X4, mRNA
104606180	-1.09715	0.876039	UDP-glucuronic acid decarboxylase 2-like (LOC104606180), mRNA
104607410	-1.09718	0.83515	nuclear pore complex protein NUP155 (LOC104607410), transcript variant X2, misc_RNA
104592531	-1.0978	0.846764	hydroxyproline O-galactosyltransferase HPGT3-like (LOC104592531), transcript variant X3, mRNA
104597508	-1.09906	0.808393	polygalacturonase inhibitor-like (LOC104597508), mRNA
104605625	-1.09938	0.827981	probable protein phosphatase 2C 1 (LOC104605625), mRNA
104605082	-1.09969	0.811207	lon protease homolog, mitochondrial-like (LOC104605082), mRNA
104594901	-1.09984	0.822999	mRNA cap guanine-N7 methyltransferase 1 (LOC104594901), transcript variant X4, mRNA
104588601	-1.10029	0.839003	uncharacterized LOC104588601 (LOC104588601), transcript variant X2, mRNA
104607915	-1.1003	0.863833	uncharacterized LOC104607915 (LOC104607915), transcript variant X2, mRNA
104586225	-1.1007	0.884722	60S ribosomal protein L27a-3-like (LOC104586225), mRNA
104586802	-1.10087	0.855467	OTU domain-containing protein 6B (LOC104586802), mRNA
104603516	-1.10131	0.813195	nuclear poly(A) polymerase 1-like (LOC104603516), mRNA
104596438	-1.10151	0.884453	basic 7S globulin-like (LOC104596438), mRNA
104594068	-1.10277	0.881763	molybdate-anion transporter-like (LOC104594068), mRNA
104591579	-1.10309	0.831063	uncharacterized membrane protein At3g27390-like (LOC104591579), mRNA
104589474	-1.10367	0.861322	prefoldin subunit 1 (LOC104589474), mRNA
104608987	-1.10402	0.881344	GDSL esterase/lipase At4g18970-like (LOC104608987), mRNA
104605132	-1.10421	0.843509	protein LNK1-like (LOC104605132), transcript variant X2, mRNA
104597636	-1.10424	0.805462	DNA replication complex GINS protein PSF1 (LOC104597636), mRNA
104586867	-1.10428	0.813319	phosphoglycerate mutase-like protein AT74 (LOC104586867), mRNA
104601891	-1.10466	0.877085	coatomer subunit gamma-2 (LOC104601891), mRNA
104600291	-1.10516	0.842333	transcription factor bHLH49 (LOC104600291), transcript variant X2, mRNA
104604948	-1.1054	0.839422	chitin-inducible gibberellin-responsive protein 1-like (LOC104604948), mRNA
104603697	-1.10551	0.853183	prolyl endopeptidase-like (LOC104603697), mRNA
104602144	-1.10552	0.857449	ER membrane protein complex subunit 4 (LOC104602144), mRNA
104593352	-1.10646	0.843688	rhodanese-like domain-containing protein 4A, chloroplastic (LOC104593352), transcript variant X3, misc_RNA
104588730	-1.1074	0.866957	pinin-like (LOC104588730), transcript variant X2, mRNA
104608997	-1.10747	0.843076	cyclic phosphodiesterase-like (LOC104608997), mRNA
104608490	-1.10793	0.84278	uncharacterized LOC104608490 (LOC104608490), mRNA
104606679	-1.10816	0.809803	uncharacterized protein At1g21580 (LOC104606679), mRNA
104597143	-1.10824	0.86953	pumilio homolog 2-like (LOC104597143), transcript variant X3, mRNA
104597519	-1.10828	0.868402	30S ribosomal protein 2, chloroplastic (LOC104597519), mRNA
104610620	-1.10845	0.836058	mitogen-activated protein kinase kinase kinase YODA-like (LOC104610620), transcript variant X2, mRNA
104610987	-1.10872	0.831696	DEAD-box ATP-dependent RNA helicase 10 (LOC104610987), transcript variant X2, mRNA
104603361	-1.10877	0.841301	DCN1-like protein 4 (LOC104603361), mRNA
104589916	-1.10943	0.808895	nuclear speckle splicing regulatory protein 1-like (LOC104589916), mRNA
104607826	-1.10964	0.843358	hydroxymethylglutaryl-CoA lyase, mitochondrial (LOC104607826), mRNA
104600047	-1.11015	0.853045	UBP1-associated protein 2A-like (LOC104600047), transcript variant X5, misc_RNA
104604696	-1.11024	0.842484	probable pectin methyltransferase QUA2 (LOC104604696), transcript variant X2, mRNA
104594122	-1.11033	0.876885	protein disulfide isomerase-like 2-3 (LOC104594122), mRNA
104600509	-1.11049	0.864377	transmembrane protein 87A-like (LOC104600509), mRNA
104590025	-1.11056	0.843151	exosome complex component RRP45B-like (LOC104590025), transcript variant X4, mRNA
104605414	-1.11068	0.812844	nudix hydrolase 3 (LOC104605414), mRNA
104608511	-1.11096	0.813738	DIS3-like exonuclease 2 (LOC104608511), mRNA
104598814	-1.11185	0.886373	40S ribosomal protein S19-3 (LOC104598814), mRNA
104587516	-1.11187	0.883518	glycine-rich RNA-binding protein 2, mitochondrial-like (LOC104587516), mRNA
104609119	-1.11193	0.882816	bifunctional aspartokinase/homoserine dehydrogenase 1, chloroplastic-like (LOC104609119), mRNA
104592208	-1.11278	0.87544	elongation factor Tu, mitochondrial (LOC104592208), mRNA
104598133	-1.11305	0.813993	myb-related protein 306 (LOC104598133), mRNA
104587454	-1.11317	0.852151	AP-2 complex subunit alpha-1-like (LOC104587454), mRNA
104595808	-1.11344	0.881165	mitochondrial import receptor subunit TOM6 homolog (LOC104595808), mRNA
104589094	-1.11344	0.839876	homeobox-DDT domain protein RLT2-like (LOC104589094), transcript variant X3, mRNA
104590505	-1.11357	0.830588	homeobox-leucine zipper protein HOX32-like (LOC104590505), mRNA
104605057	-1.11377	0.831049	peptidyl-prolyl cis-trans isomerase CYP21-4-like (LOC104605057), transcript variant X6, misc_RNA
104587564	-1.11391	0.854483	kinesin-like protein KIN-14F (LOC104587564), partial mRNA
104611066	-1.11418	0.877952	lysine--tRNA ligase (LOC104611066), mRNA
104607779	-1.11423	0.829542	putative pre-16S rRNA nuclease (LOC104607779), transcript variant X2, mRNA
104609113	-1.11559	0.841314	nucleoid-associated protein At4g30620, chloroplastic-like (LOC104609113), transcript variant X2, mRNA
104609729	-1.11654	0.871271	cell division cycle and apoptosis regulator protein 1 (LOC104609729), mRNA
104606856	-1.1173	0.853912	WD repeat-containing protein 55 (LOC104606856), mRNA
104592701	-1.11807	0.810477	DNA repair protein recA homolog 3, mitochondrial (LOC104592701), mRNA
104606223	-1.11877	0.866957	uncharacterized LOC104606223 (LOC104606223), mRNA
104589742	-1.11883	0.8838	DNA-directed RNA polymerases II and V subunit 6B-like (LOC104589742), transcript variant X3, mRNA
104588437	-1.11889	0.853644	fatty acid amide hydrolase (LOC104588437), transcript variant X3, mRNA
104607048	-1.11904	0.862155	importin subunit alpha-4-like (LOC104607048), mRNA
104600610	-1.11984	0.837929	omega-amidase, chloroplastic-like (LOC104600610), transcript variant X4, mRNA
104590078	-1.12094	0.800542	mediator of RNA polymerase II transcription subunit 27 (LOC104590078), transcript variant X2, misc_RNA
104611908	-1.1212	0.842209	kinesin-like protein KIN-14B (LOC104611908), transcript variant X2, mRNA
104601951	-1.12123	0.841019	delta-1-pyrroline-5-carboxylate synthase (LOC104601951), transcript variant X2, mRNA
104610491	-1.12124	0.866345	COP9 signalosome complex subunit 7 (LOC104610491), transcript variant X3, mRNA
104611802	-1.12147	0.836663	kinase-interacting family protein-like (LOC104611802), mRNA
104609863	-1.12153	0.874333	proteasome subunit alpha type-6 (LOC104609863), mRNA
104602571	-1.12214	0.87628	uncharacterized LOC104602571 (LOC104602571), mRNA
104598816	-1.1222	0.876988	uncharacterized LOC104598816 (LOC104598816), mRNA
104600369	-1.12231	0.835315	mitochondrial inner membrane protein OXA1-like (LOC104600369), mRNA
104592256	-1.12248	0.87639	coatomer subunit beta'-1 (LOC104592256), transcript variant X4, mRNA
104591107	-1.12253	0.824829	transcription factor GTE1-like (LOC104591107), transcript variant X2, mRNA
104608392	-1.12277	0.861205	eukaryotic translation initiation factor 4E-1-like (LOC104608392), mRNA
104595053	-1.12294	0.886173	adenosine kinase 2 (LOC104595053), mRNA
104588090	-1.1237	0.871071	GDP-mannose 4,6 dehydratase 1 (LOC104588090), mRNA
104595618	-1.12383	0.869111	chaperone protein dnaJ 10-like (LOC104595618), transcript variant X3, mRNA
104587250	-1.12405	0.824637	ER lumen protein-retaining receptor-like (LOC104587250), mRNA
104588950	-1.12426	0.803872	paladin (LOC104588950), transcript variant X3, mRNA
104586918	-1.12435	0.886634	60S acidic ribosomal protein P2-like (LOC104586918), mRNA
104590895	-1.1244	0.861487	probable methionine--tRNA ligase (LOC104590895), mRNA
104603220	-1.12523	0.868457	putative clathrin assembly protein At2g01600 (LOC104603220), mRNA
104598648	-1.12583	0.888368	40S ribosomal protein S3a-1 (LOC104598648), mRNA
104606068	-1.1265	0.869441	probable serine/threonine-protein kinase At1g01540 (LOC104606068), mRNA
104601798	-1.12658	0.837799	protein disulfide-isomerase SCO2-like (LOC104601798), mRNA
104607778	-1.1266	0.821031	DNA gyrase subunit B, chloroplastic/mitochondrial-like (LOC104607778), mRNA
104593358	-1.12698	0.857799	uncharacterized protein At4g26450-like (LOC104593358), transcript variant X2, mRNA
104597495	-1.1281	0.851869	uncharacterized LOC104597495 (LOC104597495), mRNA
104588919	-1.12822	0.878275	obg-like ATPase 1 (LOC104588919), transcript variant X2, mRNA
104590252	-1.12865	0.883325	FK506-binding protein 2-like (LOC104590252), mRNA
104601944	-1.12871	0.815314	L-ascorbate oxidase homolog (LOC104601944), mRNA
104592068	-1.12919	0.859052	golgin candidate 1 (LOC104592068), transcript variant X3, mRNA
104601766	-1.12969	0.875564	heterogeneous nuclear ribonucleoprotein 1 (LOC104601766), transcript variant X1, mRNA
104611602	-1.12973	0.844073	UDP-N-acetylglucosamine 1-carboxyvinyltransferase 2-like (LOC104611602), transcript variant X2, mRNA
104597505	-1.13009	0.88962	gibberellin-regulated protein 6 (LOC104597505), mRNA
104598568	-1.13012	0.803831	uncharacterized LOC104598568 (LOC104598568), transcript variant X3, mRNA
104594102	-1.13016	0.86545	uncharacterized LOC104594102 (LOC104594102), transcript variant X4, misc_RNA
104599128	-1.13097	0.863593	54S ribosomal protein L24, mitochondrial (LOC104599128), transcript variant X3, mRNA
104607701	-1.13108	0.833388	uncharacterized LOC104607701 (LOC104607701), mRNA
104591724	-1.13113	0.85266	ubiquitin-like modifier-activating enzyme 5 (LOC104591724), transcript variant X2, mRNA
104600473	-1.1312	0.83096	uncharacterized LOC104600473 (LOC104600473), transcript variant X5, mRNA
104597568	-1.1323	0.877112	protein DCL, chloroplastic-like (LOC104597568), mRNA
104612707	-1.13276	0.846516	ribosomal RNA processing protein 36 homolog (LOC104612707), transcript variant X3, mRNA
104607934	-1.13322	0.815837	ankyrin repeat domain-containing protein EMB506, chloroplastic (LOC104607934), transcript variant X4, mRNA
104598251	-1.13343	0.887598	60S ribosomal protein L38 (LOC104598251), mRNA
104599547	-1.13413	0.881983	60S ribosomal protein L39 (LOC104599547), mRNA
104592185	-1.13429	0.800067	chloroplast processing peptidase (LOC104592185), transcript variant X2, mRNA
104593947	-1.13486	0.812713	aladin (LOC104593947), transcript variant X4, mRNA
104597950	-1.1351	0.870886	protein RIK (LOC104597950), transcript variant X2, mRNA
104597012	-1.13528	0.875819	protein IQ-DOMAIN 31-like (LOC104597012), transcript variant X2, mRNA
104589944	-1.13536	0.84483	phosphatidylinositol 4-phosphate 5-kinase 1-like (LOC104589944), mRNA
104609993	-1.13555	0.856623	heat shock 70 kDa protein 17-like (LOC104609993), mRNA
104603726	-1.13616	0.816394	uncharacterized LOC104603726 (LOC104603726), mRNA
104607921	-1.1367	0.853355	protease Do-like 9 (LOC104607921), mRNA
104612724	-1.13709	0.887983	60S ribosomal protein L24-like (LOC104612724), mRNA
104611010	-1.13756	0.830395	elongation factor 1-alpha (LOC104611010), transcript variant X7, mRNA
104596832	-1.13767	0.874959	nascent polypeptide-associated complex subunit beta-like (LOC104596832), mRNA
104610398	-1.13802	0.813456	probable serine/threonine-protein kinase At4g35230 (LOC104610398), mRNA
104597819	-1.1384	0.859623	polypyrimidine tract-binding protein homolog 1-like (LOC104597819), transcript variant X8, misc_RNA
104593168	-1.13902	0.830168	phosphoenolpyruvate/phosphate translocator 1, chloroplastic-like (LOC104593168), mRNA
104608956	-1.14009	0.866496	SH3 domain-containing protein 3 (LOC104608956), mRNA
104600272	-1.14017	0.857655	uncharacterized LOC104600272 (LOC104600272), mRNA
104591760	-1.14018	0.822834	uncharacterized LOC104591760 (LOC104591760), transcript variant X2, mRNA
104612686	-1.14075	0.824905	calcium-dependent protein kinase 26 (LOC104612686), transcript variant X2, mRNA
104610314	-1.14083	0.887047	probable small nuclear ribonucleoprotein G (LOC104610314), mRNA
104587104	-1.14083	0.805627	WD repeat-containing protein DWA2 (LOC104587104), transcript variant X2, mRNA
104591825	-1.14102	0.802627	sialyltransferase-like protein 2 (LOC104591825), transcript variant X2, mRNA
104588507	-1.14144	0.835907	uncharacterized LOC104588507 (LOC104588507), transcript variant X2, mRNA
104603945	-1.1419	0.889435	glycine-rich protein A3-like (LOC104603945), mRNA
104585582	-1.14209	0.805042	RNA-binding protein BRN1-like (LOC104585582), transcript variant X4, misc_RNA
104606683	-1.14214	0.851263	UDP-sugar pyrophosphorylase (LOC104606683), mRNA
104601180	-1.14351	0.845759	cytosolic enolase 3 (LOC104601180), transcript variant X2, mRNA
104592690	-1.14357	0.886442	staphylococcal nuclease domain-containing protein 1 (LOC104592690), mRNA
104601749	-1.14365	0.801003	probable receptor-like protein kinase At1g49730 (LOC104601749), transcript variant X2, mRNA
104612413	-1.14387	0.87286	uncharacterized LOC104612413 (LOC104612413), transcript variant X4, mRNA
104601608	-1.14387	0.822834	uncharacterized LOC104601608 (LOC104601608), mRNA
104608403	-1.14461	0.810271	anthranilate synthase alpha subunit 1, chloroplastic-like (LOC104608403), mRNA
104599335	-1.14474	0.841652	two-component response regulator-like PRR37 (LOC104599335), transcript variant X2, mRNA
104590273	-1.14508	0.815555	protein arginine N-methyltransferase 1.5 (LOC104590273), transcript variant X2, mRNA
104603171	-1.14547	0.85879	exocyst complex component SEC6 (LOC104603171), transcript variant X2, mRNA
104604356	-1.14558	0.891485	phosphoprotein ECPP44-like (LOC104604356), mRNA
104589418	-1.14571	0.837193	myb-related protein 330 (LOC104589418), mRNA
104598564	-1.14577	0.863482	oxysterol-binding protein-related protein 2A (LOC104598564), transcript variant X2, mRNA
104587607	-1.14682	0.873892	probable nucleolar protein 5-1 (LOC104587607), mRNA
104590256	-1.14688	0.838865	uncharacterized protein At1g04910 (LOC104590256), transcript variant X5, mRNA
104590932	-1.14783	0.858267	uncharacterized LOC104590932 (LOC104590932), transcript variant X2, misc_RNA
104590088	-1.14809	0.879575	transmembrane 9 superfamily member 1 (LOC104590088), mRNA
104596056	-1.1481	0.849392	transcription factor GLABRA 3-like (LOC104596056), transcript variant X2, mRNA
104588714	-1.14826	0.861921	serine hydroxymethyltransferase 7 (LOC104588714), transcript variant X3, misc_RNA
104586755	-1.14897	0.885375	ubiquitin-conjugating enzyme E2 2-like (LOC104586755), transcript variant X1, mRNA
104598440	-1.14968	0.880477	homeobox-leucine zipper protein HAT4-like (LOC104598440), mRNA
104603621	-1.14977	0.819408	E3 ubiquitin-protein ligase UPL3-like (LOC104603621), mRNA
104586759	-1.15074	0.80981	ABC transporter A family member 7-like (LOC104586759), mRNA
104599968	-1.15095	0.805228	uncharacterized LOC104599968 (LOC104599968), transcript variant X3, mRNA
109114137	-1.15102	0.854896	uncharacterized mitochondrial protein AtMg00810-like (LOC109114137), mRNA
104591550	-1.15114	0.870755	protein SIEVE ELEMENT OCCLUSION B-like (LOC104591550), mRNA
104612946	-1.15123	0.865237	proteoglycan 4-like (LOC104612946), transcript variant X3, mRNA
104588542	-1.1517	0.820151	sodium/hydrogen exchanger 6-like (LOC104588542), mRNA
[truncated: 6,256 more rows]
